# Supplementary material for: Application of an interpretable machine learning model based on optimal feature selection for predicting triple-vessel coronary disease: a multicenter retrospective study
Source: PeerJ. 2025 Dec 9;13:e20423. doi: 10.7717/peerj.20423 (PMC12700116; doi:10.7717/peerj.20423)
Supplement: Supplemental Information 1 [file peerj-13-20423-s001.zip]

Archive with 8 entries (7 files):
- Code/
- Code/DT.r
- Code/KNN.r
- Code/lassoVariable filtering.py
- Code/LightGBM.r
- Code/MLP.r
- Code/RF.r
- Code/XGBoost.r
