# Supplementary material for: Application of an interpretable machine learning model based on optimal feature selection for predicting triple-vessel coronary disease: a multicenter retrospective study
Source: PeerJ. 2025 Dec 9;13:e20423. doi: 10.7717/peerj.20423 (PMC12700116; doi:10.7717/peerj.20423)
Supplement: Supplemental Information 1 [file peerj-13-20423-s001.zip › Code/lassoVariable filtering.py]

import pandas as pd
import numpy as np
import matplotlib.pyplot as plt
from sklearn.model_selection import train_test_split

df = pd.read_csv("C:/Users/hl156/Desktop/RCII.csv")


X = df.drop(['TVB'], axis=1)
y = df['TVB']


X_train, X_test, y_train, y_test = train_test_split(X, y, test_size=0.3, random_state=42, stratify=df['TVB'])

df.head()

import pandas as pd
import numpy as np
from sklearn.preprocessing import StandardScaler
from sklearn.linear_model import Lasso
from sklearn.metrics import mean_squared_error
from sklearn.model_selection import train_test_split


scaler = StandardScaler()
X_train_scaled = scaler.fit_transform(X_train)
X_test_scaled = scaler.transform(X_test)

lasso = Lasso(alpha=0.1)  
lasso.fit(X_train_scaled, y_train)


coefficients = pd.Series(lasso.coef_, index=X.columns)
selected_features = coefficients[coefficients != 0].index
print("Selected features:")
print(selected_features)


y_pred = lasso.predict(X_test_scaled)
mse = mean_squared_error(y_test, y_pred)
print(f"\nMean Squared Error on Test Set: {mse}")

import pandas as pd
import numpy as np
import matplotlib.pyplot as plt
from sklearn.preprocessing import StandardScaler
from sklearn.linear_model import LassoCV
from sklearn.model_selection import RepeatedKFold


alphas = np.logspace(-4, 0, 50)  


lasso_cv = LassoCV(alphas=alphas, cv=RepeatedKFold(n_splits=10, n_repeats=3, random_state=42), random_state=42)
lasso_cv.fit(X_train_scaled, y_train)


mse_path = lasso_cv.mse_path_.mean(axis=1)  
mse_std = lasso_cv.mse_path_.std(axis=1)    


best_alpha_index = np.argmin(mse_path)
best_alpha = lasso_cv.alphas_[best_alpha_index]
one_se_index = np.where(mse_path <= mse_path[best_alpha_index] + mse_std[best_alpha_index])[0][0]
one_se_alpha = lasso_cv.alphas_[one_se_index]


print(f"Best alpha (λ_min): {best_alpha}")
print(f"1-SE rule alpha (λ_1se): {one_se_alpha}")


plt.figure(figsize=(10, 6))
plt.errorbar(lasso_cv.alphas_, mse_path, yerr=mse_std, fmt='o', color='red', ecolor='gray', capsize=3)
plt.axvline(lasso_cv.alphas_[best_alpha_index], linestyle='--', color='black', label=r'$\lambda_{min}$')
plt.axvline(lasso_cv.alphas_[one_se_index], linestyle='--', color='blue', label=r'$\lambda_{1se}$')
plt.xscale('log')
plt.xlabel('Alpha (α) value')
plt.ylabel('Mean Squared Error (MSE)')
plt.title('Lasso Regression: MSE vs Alpha (α) value')
plt.xticks(rotation=45)
plt.legend()
plt.tight_layout()
plt.show()

import pandas as pd
import numpy as np
import matplotlib.pyplot as plt
from sklearn.preprocessing import StandardScaler
from sklearn.linear_model import Lasso
from sklearn.model_selection import train_test_split


coefs = []
for a in alphas:
    lasso = Lasso(alpha=a, max_iter=10000)
    lasso.fit(X_train_scaled, y_train)
    coefs.append(lasso.coef_)


plt.figure(figsize=(10, 6))
ax = plt.gca()


ax.plot(np.log10(alphas), coefs)
plt.xlabel('Log Lambda')
plt.ylabel('Coefficients')
plt.title('Lasso Paths')
plt.axis('tight')
plt.show()

plt.figure(figsize=(10, 6))
ax = plt.gca()


coefs = np.array(coefs) 
for i, feature_name in enumerate(X.columns):
    ax.plot(np.log10(alphas), coefs[:, i], label=feature_name)

plt.xlabel('Log Lambda')
plt.ylabel('Coefficients')
plt.title('Lasso Paths')
plt.legend(loc='best', fontsize=8)  
plt.axis('tight')
plt.show()


best_model = Lasso(alpha=best_alpha).fit(X_train_scaled, y_train)
selected_features_best = X.columns[best_model.coef_ != 0]


one_se_model = Lasso(alpha=one_se_alpha).fit(X_train_scaled, y_train)
selected_features_one_se = X.columns[one_se_model.coef_ != 0]

print(f"Selected features at λ_min: {list(selected_features_best)}")
print(f"Selected features at λ_1se: {list(selected_features_one_se)}")
