# Supplementary material for: Application of an interpretable machine learning model based on optimal feature selection for predicting triple-vessel coronary disease: a multicenter retrospective study
Source: PeerJ. 2025 Dec 9;13:e20423. doi: 10.7717/peerj.20423 (PMC12700116; doi:10.7717/peerj.20423)
Supplement: Supplemental Information 1 [file peerj-13-20423-s001.zip › Code/LightGBM.r]

rm(list = ls())
# install.packages("tidymodels")
library(tidymodels)
source("C:/Users/hl156/Desktop/4.R")

# Enable parallel computing
library(doParallel)
registerDoParallel(
  makePSOCKcluster(
    max(1, (parallel::detectCores(logical = F))-1)
  )
)

# Load data
# file.choose()
Heart <- readr::read_csv("C:/Users/hl156/Desktop/RCII.csv")
colnames(Heart) 

# Fix variable types
# Convert categorical variables to factor
for(i in c()){ 
  Heart[[i]] <- factor(Heart[[i]])
}

# Remove irrelevant variable here
Heart$Id <- NULL
# Remove rows with missing values; imputation will be handled later
Heart <- na.omit(Heart)
# Heart <- Heart %>%
#   drop_na(Thal)

# Dataset summary
skimr::skim(Heart)    

# Define positive and negative classes
yourpositivelevel <- "1"
yournegativelevel <- "0"
# Convert factor levels of the target variable, set positive class as the second level
levels(Heart$TVB)
table(Heart$TVB)
Heart$TVB <- factor(
  Heart$TVB,
  levels = c(yournegativelevel, yourpositivelevel)
)
levels(Heart$TVB)
table(Heart$TVB)

##############################################################

# Split dataset
set.seed(42)
datasplit <- initial_split(Heart, prop = 0.7, strata = TVB)
traindata <- training(datasplit) %>%
  sample_n(nrow(.))
testdata <- testing(datasplit) %>%
  sample_n(nrow(.))

# Resampling setting: 5-fold cross-validation
set.seed(42)
folds <- vfold_cv(traindata, v = 5, strata = TVB)
folds

# Data preprocessing recipe
datarecipe_lightgbm <- recipe(formula = TVB ~ ., traindata) %>%
  step_dummy(all_nominal_predictors(), naming = new_dummy_names) %>%
  step_nzv(all_predictors())
datarecipe_lightgbm

# Define model
model_lightgbm <- boost_tree(
  mode = "classification",
  engine = "lightgbm",
  tree_depth = tune(),
  trees = tune(),
  learn_rate = tune(),
  mtry = tune(),
  min_n = tune(),
  loss_reduction = tune()
)
model_lightgbm

# 2. Load bonsai package
library(bonsai)

# Create workflow
wk_lightgbm <- 
  workflow() %>%
  add_recipe(datarecipe_lightgbm) %>%
  add_model(model_lightgbm)
wk_lightgbm

# Hyperparameter tuning grid
set.seed(42)
hpgrid_lightgbm <- parameters(
  tree_depth(range = c(1, 3)),
  trees(range = c(100, 500)),
  learn_rate(range = c(-3, -1)),
  mtry(range = c(2, 8)),
  min_n(range = c(5, 10)),
  loss_reduction(range = c(-3, 0))
) %>%
  # grid_regular(levels = c(3, 2, 2, 3, 2, 2)) # Regular grid (optional)
  grid_random(size = 20) # Random grid
# grid_latin_hypercube(size = 10) # Latin hypercube grid
# grid_max_entropy(size = 10) # Maximum entropy grid
hpgrid_lightgbm
# You can also manually create grid using expand.grid()

# Grid search with cross-validation
set.seed(42)
tune_lightgbm <- wk_lightgbm %>%
  tune_grid(
    resamples = folds,
    grid = hpgrid_lightgbm,
    metrics = metricset_cls2,
    control = control_grid(save_pred = T, 
                           verbose = T,
                           event_level = "second",
                           parallel_over = "everything",
                           save_workflow = T)
  )

# Collect cross-validation results
eval_tune_lightgbm <- tune_lightgbm %>%
  collect_metrics()
eval_tune_lightgbm

# Visualization
# autoplot(tune_lightgbm)
eval_tune_lightgbm %>% 
  filter(.metric == "roc_auc") %>%
  plotly::plot_ly(
    type = 'parcoords',
    line = list(color = ~mean, colorscale = 'Jet', showscale = T),
    dimensions = list(
      list(label = 'mtry', values = ~mtry),
      list(label = 'trees', values = ~trees),
      list(label = 'min_n', values = ~min_n),
      list(label = 'tree_depth', values = ~tree_depth),
      list(label = 'learn_rate', values = ~learn_rate),
      list(label = 'loss_reduction', values = ~loss_reduction)
    )
  ) %>%
  plotly::layout(title = "lightgbm HPO Guided by AUCROC",
                 font = list(family = "serif"))

# Get best hyperparameters from cross-validation
hpbest_lightgbm <- tune_lightgbm %>%
  select_by_one_std_err(metric = "roc_auc", desc(min_n))
hpbest_lightgbm

# Train final model using best hyperparameters
set.seed(42)
final_lightgbm <- wk_lightgbm %>%
  finalize_workflow(hpbest_lightgbm) %>%
  fit(traindata)
final_lightgbm

##################################################################

# Evaluation on training set
predtrain_lightgbm <- eval4cls2(
  model = final_lightgbm, 
  dataset = traindata, 
  yname = "TVB", 
  modelname = "Lightgbm", 
  datasetname = "traindata",
  cutoff = "yueden",
  positivelevel = yourpositivelevel,
  negativelevel = yournegativelevel
)
predtrain_lightgbm$prediction
predtrain_lightgbm$predprobplot
predtrain_lightgbm$rocplot
predtrain_lightgbm$prplot
predtrain_lightgbm$caliplot
predtrain_lightgbm$cmplot
predtrain_lightgbm$metrics
predtrain_lightgbm$diycutoff
predtrain_lightgbm$ksplot

# AUC and CI from pROC package
pROC::auc(predtrain_lightgbm$proc)
pROC::ci.auc(predtrain_lightgbm$proc)

# Evaluation on test set
predtest_lightgbm <- eval4cls2(
  model = final_lightgbm, 
  dataset = testdata, 
  yname = "TVB", 
  modelname = "Lightgbm", 
  datasetname = "testdata",
  cutoff = predtrain_lightgbm$diycutoff,
  positivelevel = yourpositivelevel,
  negativelevel = yournegativelevel
)
predtest_lightgbm$prediction
predtest_lightgbm$predprobplot
predtest_lightgbm$rocplot
predtest_lightgbm$prplot
predtest_lightgbm$caliplot
predtest_lightgbm$cmplot
predtest_lightgbm$metrics
predtest_lightgbm$diycutoff
predtest_lightgbm$ksplot

# AUC and CI from pROC package
pROC::auc(predtest_lightgbm$proc)
pROC::ci.auc(predtest_lightgbm$proc)

# ROC comparison test
pROC::roc.test(predtrain_lightgbm$proc, predtest_lightgbm$proc)

# Combine ROC curves from training and testing sets
predtrain_lightgbm$rocresult %>%
  bind_rows(predtest_lightgbm$rocresult) %>%
  mutate(dataAUC = paste(data, curvelab),
         dataAUC = forcats::as_factor(dataAUC)) %>%
  ggplot(aes(x = 1-specificity,
             y = sensitivity, 
             color = dataAUC)) +
  geom_path(linewidth = 1) +
  geom_abline(linetype = "dashed") +
  scale_x_continuous(expand = c(0,0), limits = c(0, 1),
                     breaks = seq(0, 1, by = 0.2),
                     labels = seq(0, 1, by = 0.2)) +
  scale_y_continuous(expand = c(0,0), limits = c(0, 1), 
                     breaks = seq(0, 1, by = 0.2),
                     labels = seq(0, 1, by = 0.2)) +
  labs(color = "") +
  theme_bw() +
  theme(panel.grid = element_blank(),
        legend.position = "inside",
        legend.justification = c(1,0),
        legend.background = element_blank(),
        legend.key = element_blank(), 
        text = element_text(family = "serif"))

# Combine PR curves from training and testing sets
predtrain_lightgbm$prresult %>%
  bind_rows(predtest_lightgbm$prresult) %>%
  mutate(dataAUC = paste(data, curvelab),
         dataAUC = forcats::as_factor(dataAUC)) %>%
  ggplot(aes(x = recall,
             y = precision, 
             color = dataAUC)) +
  geom_path(linewidth = 1) +
  geom_abline(linetype = "dashed", slope = -1, intercept = 1) +
  scale_x_continuous(expand = c(0,0), limits = c(0, 1), 
                     breaks = seq(0, 1, by = 0.2),
                     labels = seq(0, 1, by = 0.2)) +
  scale_y_continuous(expand = c(0,0), limits = c(0, 1), 
                     breaks = seq(0, 1, by = 0.2),
                     labels = seq(0, 1, by = 0.2)) +
  labs(color = "") +
  theme_bw() +
  theme(panel.grid = element_blank(),
        legend.position = "inside",
        legend.justification = c(0,0),
        legend.background = element_blank(),
        legend.key = element_blank(), 
        text = element_text(family = "serif"))

# Combine calibration curves from training and testing sets
predtrain_lightgbm$caliresult %>%
  bind_rows(predtest_lightgbm$caliresult) %>%
  mutate(data = forcats::as_factor(data)) %>%
  ggplot(aes(x = predprobgroup,
             y = Fraction, 
             color = data)) +
  geom_line(linewidth = 1) +
  geom_point(size = 3, pch = 15) +
  geom_abline(slope = 1, intercept = 0, linetype = "dashed") +
  scale_x_continuous(expand = c(0,0), limits = c(0, 1),
                     breaks = seq(0, 1, by = 0.1),
                     labels = seq(0, 1, by = 0.1)) +
  scale_y_continuous(expand = c(0,0), limits = c(0, 1),
                     breaks = seq(0, 1, by = 0.1),
                     labels = seq(0, 1, by = 0.1)) +
  labs(x = "Bin Midpoint", y = "Event Rate", color = "") +
  theme_bw() +
  theme(panel.grid = element_blank(),
        legend.position = "inside",
        legend.justification = c(1,0),
        legend.background = element_blank(),
        legend.key = element_blank(), 
        text = element_text(family = "serif"))

# Combine performance metrics from training and testing sets
predtrain_lightgbm$metrics %>%
  bind_rows(predtest_lightgbm$metrics) %>%
  dplyr::select(-.estimator) %>%
  pivot_wider(names_from = .metric, values_from = .estimate)

# Cross-validation results using best hyperparameters
evalcv_lightgbm <- bestcv4cls2(
  wkflow = wk_lightgbm,
  tuneresult = tune_lightgbm,
  hpbest = hpbest_lightgbm,
  yname = "TVB",
  modelname = "Lightgbm",
  v = 5,
  positivelevel = yourpositivelevel
)
evalcv_lightgbm$cvroc
evalcv_lightgbm$cvpr
evalcv_lightgbm$evalcv

# Save evaluation results
save(datarecipe_lightgbm,
     model_lightgbm,
     wk_lightgbm,
     hpgrid_lightgbm, # Replace with param_lightgbm if using Bayesian tuning
     tune_lightgbm,
     predtrain_lightgbm,
     predtest_lightgbm,
     evalcv_lightgbm,
     file = "C:/Users/hl156/Desktop/RCII/evalresult_lightgbm.RData")
