# Supplementary material for: Application of an interpretable machine learning model based on optimal feature selection for predicting triple-vessel coronary disease: a multicenter retrospective study
Source: PeerJ. 2025 Dec 9;13:e20423. doi: 10.7717/peerj.20423 (PMC12700116; doi:10.7717/peerj.20423)
Supplement: Supplemental Information 1 [file peerj-13-20423-s001.zip › Code/MLP.r]

rm(list = ls())
# install.packages("tidymodels")
library(tidymodels)
source("C:/Users/hl156/Desktop/4.R")

# Enable parallel computing
library(doParallel)
registerDoParallel(
  makePSOCKcluster(
    max(1, (parallel::detectCores(logical = F))-1)
  )
)

# Load data
# file.choose()
Heart <- readr::read_csv("C:/Users/hl156/Desktop/RCII.csv")
colnames(Heart) 

# Fix variable types
# Convert categorical variables to factor
for(i in c(2)){ 
  Heart[[i]] <- factor(Heart[[i]])
}

# Remove irrelevant variables here
Heart$Id <- NULL
# Remove samples with missing values here; imputation will be handled later
Heart <- na.omit(Heart)
# Heart <- Heart %>%
#   drop_na(Thal)

# Data summary
skimr::skim(Heart)    

# Set positive and negative class labels
yourpositivelevel <- "1"
yournegativelevel <- "0"
# Reorder the levels of the outcome variable; set positive class as the second level
levels(Heart$TVB)
table(Heart$TVB)
Heart$TVB <- factor(
  Heart$TVB,
  levels = c(yournegativelevel, yourpositivelevel)
)
levels(Heart$TVB)
table(Heart$TVB)

##############################################################

# Split dataset
set.seed(42)
datasplit <- initial_split(Heart, prop = 0.7, strata = TVB)
traindata <- training(datasplit) %>%
  sample_n(nrow(.))
testdata <- testing(datasplit) %>%
  sample_n(nrow(.))

# Resampling setting: 5-fold cross-validation
set.seed(42)
folds <- vfold_cv(traindata, v = 5, strata = TVB)
folds

# Data preprocessing recipe
datarecipe_mlp <- recipe(formula = TVB ~ ., traindata) %>%
  step_dummy(all_nominal_predictors(), naming = new_dummy_names) %>%
  step_nzv(all_predictors()) %>% 
  step_range(all_predictors())
datarecipe_mlp

# Define model
model_mlp <- mlp(
  mode = "classification",
  engine = "nnet",
  hidden_units = tune(),
  penalty = tune(),
  epochs = tune()
) %>%
  set_args(MaxNWts = 10000)
model_mlp

# Create workflow
wk_mlp <- 
  workflow() %>%
  add_recipe(datarecipe_mlp) %>%
  add_model(model_mlp)
wk_mlp

# Bayesian optimization for hyperparameters
set.seed(42)
tune_mlp <- wk_mlp %>%
  tune_bayes(
    resamples = folds,
    initial = 10,
    iter = 50,
    metrics = metricset_cls2,
    control = control_bayes(save_pred = T, 
                            verbose = T,
                            no_improve = 10,
                            uncertain = 5,
                            event_level = "second",
                            parallel_over = "everything",
                            save_workflow = T)
  )

########################  Hyperparameter tuning finished

# Cross-validation results
eval_tune_mlp <- tune_mlp %>%
  collect_metrics()
eval_tune_mlp

# Visualization
# autoplot(tune_mlp)
eval_tune_mlp %>% 
  filter(.metric == "roc_auc") %>%
  plotly::plot_ly(
    type = 'parcoords',
    line = list(color = ~mean, colorscale = 'Jet', showscale = T),
    dimensions = list(
      list(label = 'hidden_units', values = ~hidden_units),
      list(label = 'penalty', values = ~penalty),
      list(label = 'epochs', values = ~epochs)
    )
  ) %>%
  plotly::layout(title = "MLP HPO Guided by AUCROC",
                 font = list(family = "serif"))

# Extract the best hyperparameters based on cross-validation
hpbest_mlp <- tune_mlp %>%
  select_by_one_std_err(metric = "roc_auc", desc(penalty))
hpbest_mlp

# Fit final model using the best hyperparameters
set.seed(42)
final_mlp <- wk_mlp %>%
  finalize_workflow(hpbest_mlp) %>%
  fit(traindata)
final_mlp

##################################################################

# Prediction and evaluation on training set
predtrain_mlp <- eval4cls2(
  model = final_mlp, 
  dataset = traindata, 
  yname = "TVB", 
  modelname = "MLP", 
  datasetname = "traindata",
  cutoff = "yueden",
  positivelevel = yourpositivelevel,
  negativelevel = yournegativelevel
)
predtrain_mlp$prediction
predtrain_mlp$predprobplot
predtrain_mlp$rocplot
predtrain_mlp$prplot
predtrain_mlp$caliplot
predtrain_mlp$cmplot
predtrain_mlp$metrics
predtrain_mlp$diycutoff
predtrain_mlp$ksplot

# AUC and its confidence interval (CI) from pROC package
pROC::auc(predtrain_mlp$proc)
pROC::ci.auc(predtrain_mlp$proc)

# Prediction and evaluation on test set
predtest_mlp <- eval4cls2(
  model = final_mlp, 
  dataset = testdata, 
  yname = "TVB", 
  modelname = "MLP", 
  datasetname = "testdata",
  cutoff = predtrain_mlp$diycutoff,
  positivelevel = yourpositivelevel,
  negativelevel = yournegativelevel
)
predtest_mlp$prediction
predtest_mlp$predprobplot
predtest_mlp$rocplot
predtest_mlp$prplot
predtest_mlp$caliplot
predtest_mlp$cmplot
predtest_mlp$metrics
predtest_mlp$diycutoff
predtest_mlp$ksplot

# AUC and its confidence interval (CI) from pROC package
pROC::auc(predtest_mlp$proc)
pROC::ci.auc(predtest_mlp$proc)

# ROC curve comparison test
pROC::roc.test(predtrain_mlp$proc, predtest_mlp$proc)

# Combine ROC curves from training and test sets
predtrain_mlp$rocresult %>%
  bind_rows(predtest_mlp$rocresult) %>%
  mutate(dataAUC = paste(data, curvelab),
         dataAUC = forcats::as_factor(dataAUC)) %>%
  ggplot(aes(x = 1-specificity,
             y = sensitivity, 
             color = dataAUC)) +
  geom_path(linewidth = 1) +
  geom_abline(linetype = "dashed") +
  scale_x_continuous(expand = c(0,0), limits = c(0, 1),
                     breaks = seq(0, 1, by = 0.2),
                     labels = seq(0, 1, by = 0.2)) +
  scale_y_continuous(expand = c(0,0), limits = c(0, 1), 
                     breaks = seq(0, 1, by = 0.2),
                     labels = seq(0, 1, by = 0.2)) +
  labs(color = "") +
  theme_bw() +
  theme(panel.grid = element_blank(),
        legend.position = "inside",
        legend.justification = c(1,0),
        legend.background = element_blank(),
        legend.key = element_blank(), 
        text = element_text(family = "serif"))

# Combine PR curves from training and test sets
predtrain_mlp$prresult %>%
  bind_rows(predtest_mlp$prresult) %>%
  mutate(dataAUC = paste(data, curvelab),
         dataAUC = forcats::as_factor(dataAUC)) %>%
  ggplot(aes(x = recall,
             y = precision, 
             color = dataAUC)) +
  geom_path(linewidth = 1) +
  geom_abline(linetype = "dashed", slope = -1, intercept = 1) +
  scale_x_continuous(expand = c(0,0), limits = c(0, 1), 
                     breaks = seq(0, 1, by = 0.2),
                     labels = seq(0, 1, by = 0.2)) +
  scale_y_continuous(expand = c(0,0), limits = c(0, 1), 
                     breaks = seq(0, 1, by = 0.2),
                     labels = seq(0, 1, by = 0.2)) +
  labs(color = "") +
  theme_bw() +
  theme(panel.grid = element_blank(),
        legend.position = "inside",
        legend.justification = c(0,0),
        legend.background = element_blank(),
        legend.key = element_blank(), 
        text = element_text(family = "serif"))

# Combine calibration curves from training and test sets
predtrain_mlp$caliresult %>%
  bind_rows(predtest_mlp$caliresult) %>%
  mutate(data = forcats::as_factor(data)) %>%
  ggplot(aes(x = predprobgroup,
             y = Fraction, 
             color = data)) +
  geom_line(linewidth = 1) +
  geom_point(size = 3, pch = 15) +
  geom_abline(slope = 1, intercept = 0, linetype = "dashed") +
  scale_x_continuous(expand = c(0,0), limits = c(0, 1),
                     breaks = seq(0, 1, by = 0.1),
                     labels = seq(0, 1, by = 0.1)) +
  scale_y_continuous(expand = c(0,0), limits = c(0, 1),
                     breaks = seq(0, 1, by = 0.1),
                     labels = seq(0, 1, by = 0.1)) +
  labs(x = "Bin Midpoint", y = "Event Rate", color = "") +
  theme_bw() +
  theme(panel.grid = element_blank(),
        legend.position = "inside",
        legend.justification = c(1,0),
        legend.background = element_blank(),
        legend.key = element_blank(), 
        text = element_text(family = "serif"))

# Combine performance metrics from training and test sets
predtrain_mlp$metrics %>%
  bind_rows(predtest_mlp$metrics) %>%
  dplyr::select(-.estimator) %>%
  pivot_wider(names_from = .metric, values_from = .estimate)

# Cross-validation result using best hyperparameters
evalcv_mlp <- bestcv4cls2(
  wkflow = wk_mlp,
  tuneresult = tune_mlp,
  hpbest = hpbest_mlp,
  yname = "TVB",
  modelname = "MLP",
  v = 5,
  positivelevel = yourpositivelevel
)
evalcv_mlp$cvroc
evalcv_mlp$cvpr
evalcv_mlp$evalcv

# Save evaluation results
save(datarecipe_mlp,
     model_mlp,
     wk_mlp,
     tune_mlp,
     predtrain_mlp,
     predtest_mlp,
     evalcv_mlp,
     file = "C:/Users/hl156/Desktop/RCII/evalresult_mlp.RData")
