# Supplementary material for: Application of an interpretable machine learning model based on optimal feature selection for predicting triple-vessel coronary disease: a multicenter retrospective study
Source: PeerJ. 2025 Dec 9;13:e20423. doi: 10.7717/peerj.20423 (PMC12700116; doi:10.7717/peerj.20423)
Supplement: Supplemental Information 2 [file peerj-13-20423-s002.zip]

Archive with 3 entries (2 files):
- Data/
- Data/categorical variables.xlsx
- Data/RCII.csv
