# Supplementary material for: Application of an interpretable machine learning model based on optimal feature selection for predicting triple-vessel coronary disease: a multicenter retrospective study
Source: PeerJ. 2025 Dec 9;13:e20423. doi: 10.7717/peerj.20423 (PMC12700116; doi:10.7717/peerj.20423)
Supplement: Supplemental Information 2 [file peerj-13-20423-s002.zip › Data/categorical variables.xlsx]

## Sheet: Sheet1
Variable Name	Code	Meaning
TVB (Three-vessel disease)	0	No
	1	Yes
Gender	0	Female
	1	Male
Hypertension	0	No
	1	Yes
Type 2 Diabetes Mellitus	0	No
	1	Yes
Hyperlipidemia	0	No
	1	Yes
Hyperuricemia	0	No
	1	Yes
Atrial_Fibrillation	0	No
	1	Yes
Stroke	0	No
	1	Yes
Smoking_history	0	No
	1	Yes
