# Supplementary material for: Application of an interpretable machine learning model based on optimal feature selection for predicting triple-vessel coronary disease: a multicenter retrospective study
Source: PeerJ. 2025 Dec 9;13:e20423. doi: 10.7717/peerj.20423 (PMC12700116; doi:10.7717/peerj.20423)
Supplement: Supplemental Information 2 [file peerj-13-20423-s002.zip › Data/RCII.csv]

TVB	Gender	Hypertension	Diabetes	Hyperlipidemia	Hyperuricemia	Atrial_Fibrillation	Stroke	Smoking_history	Age	DBP	HR	Leukocytes	Lymphocytes	Monocytes	Hemoglobin	Platelets	AST	Total_bilirubin	Direct_bilirubin	Albumin	Triglycerides	RCII	Apo_A1	Apo_B	Creatinine	Glucose	Uric_acid	Potassium
1	1	1	0	0	0	0	0	0	50	80	72	6.78	1.63	0.74	155	190	21	16.8	3.9	43.66	1.46	0.93852	1.31	0.84	79.9	4.6	313.99	3.83
0	0	1	0	1	0	0	0	0	65	90	78	6.93	2.29	0.31	148	280	24	13.8	2.5	41.28	1.1	0.0949	1.69	1.46	67.7	4.19	339.63	4.25
0	1	0	0	0	0	0	0	1	58	94	87	14.11	3.02	0.69	159	332	40	8.8	2.1	35.77	1.48	0.26442	1.41	0.92	61.7	6.5	314.78	3.79
0	1	1	1	0	0	0	0	1	59	90	86	6.53	1.61	0.48	151	223	19	11.5	3.2	35.26	1.22	0.28569	1.17	1.02	89.8	3.79	287.65	4.11
0	1	0	0	0	0	0	1	1	77	78	68	4.94	1.24	0.38	109	52	81	6.1	1.4	32.04	0.79	0.05217	1.09	0.72	94.9	4.69	416.94	4.1
0	1	0	0	0	1	0	0	1	74	78	76	7.65	1.95	0.53	114	99	18	12	3.6	35.69	0.86	0.04366	1	0.69	104.6	5.16	453.13	3.76
0	1	0	0	0	0	0	0	0	67	90	60	4.1	0.89	0.22	151	188	24	12.1	3.8	41.36	0.81	0.0155	1.91	0.39	66.8	4.71	327.2	4.52
0	0	0	0	1	0	0	0	0	70	82	56	5.67	1.91	0.22	117	174	17	9.1	1.9	38.24	1.1	0.18785	1.61	1.07	55.1	5.32	191.18	3.62
0	0	1	1	0	0	0	0	0	48	80	80	6.39	1.69	0.4	106	191	41	11	2.7	41.86	1.19	0.01188	1.09	0.85	81.3	7.9	279.75	4.07
0	0	0	1	1	0	0	0	0	54	70	60	7.72	2.71	0.32	121	212	13	11.4	1.9	39.53	1.07	0.0288	1.27	1.47	48.3	4.99	322	3.77
0	1	1	0	0	0	0	1	1	57	76	75	7.53	2.47	0.44	126	248	23	5.2	1.4	39.34	1.81	0.03808	1.38	0.59	60.4	5.08	399.55	2.22
0	1	1	0	0	0	0	0	1	61	84	64	11.69	1.4	0.32	161	153	33	22.7	4.4	44	1.25	0.02091	1.41	1.18	63.7	7.28	370.29	1.99
1	1	0	1	0	0	0	0	1	55	80	80	9.36	2.59	0.36	142	226	21	9	2	35.78	2.72	0.33264	1.09	1.1	59.6	8.54	242.43	3.72
0	1	1	0	0	0	1	1	1	74	80	50	5.33	1.16	0.53	152	136	38	14.6	4	35.72	0.8	0.13464	0.93	0.75	66.4	5.07	311.1	3.68
0	0	0	0	0	0	0	0	0	58	80	80	5.31	2.23	0.26	124	154	24	7.2	1.2	40.52	2.91	0.04071	1.02	1.05	47.1	5.05	261.85	3.38
0	1	1	0	0	0	0	1	0	64	102	100	3.76	1	0.41	158	97	24	19.4	5.6	39.2	1.2	0.21936	0.97	0.41	55.1	9.82	262.83	4.4
0	0	1	0	0	0	0	0	0	77	80	71	5.28	1.28	0.27	121	99	32	17.2	2.5	43.26	2.3	0.0736	1.65	0.93	62.4	6.04	211.36	3.49
1	1	1	0	0	1	0	0	1	67	78	78	12.23	1.83	0.94	118	357	33	13.8	3.1	35.24	1.61	13.14166	1.1	1.89	212	6.8	569.11	3.6
1	0	0	0	1	0	0	0	0	60	83	74	8.42	2.6	0.51	117	186	31	11	1.9	42	1.76	1.16208	1.33	2.92	70.6	5.15	303.61	4.45
0	0	1	0	0	0	0	0	0	60	80	72	7.21	1.69	0.31	122	232	18	9.3	2.3	42.15	1.78	0.07748	1.6	0.96	54.3	4.28	285.67	3.81
1	1	0	0	1	0	0	0	0	85	86	70	8.02	0.67	0.44	170	166	24	32.2	4.7	41.35	3.07	1.08054	1.18	1.26	155.4	5.42	330.07	3.92
1	1	1	1	0	1	0	0	0	72	84	90	3.52	0.45	0.3	135	78	29	25.4	6.2	44.23	1.61	0.06005	1.89	0.75	104.2	8.98	445.53	3.93
1	1	1	0	0	0	0	0	1	68	100	72	6.28	1.44	0.54	158	152	37	16.1	3	40.24	1.59	0.08379	1.35	1.32	74.6	5.16	336.44	3.8
1	1	1	0	0	0	0	1	1	69	60	79	6.28	0.75	0.35	136	153	69	12.5	3.5	37.35	1.24	0.07906	1.16	0.64	86.1	9.37	324.4	3.4
0	0	1	0	1	0	0	0	0	57	100	80	5.97	2.21	0.33	148	263	32	12.9	2.2	44.29	3.02	0.1414	1.19	0.96	64.9	7.05	378.53	3.7
0	0	0	0	0	0	0	0	0	60	80	76	5.06	1.58	0.29	131	190	20	8.9	2.7	38.22	1.48	0.03672	1.38	0.52	72.1	4.07	325.55	4.06
0	0	0	0	0	0	0	0	0	58	98	75	3.42	1.14	0.17	127	136	22	20.2	3.9	41.35	0.79	0.02385	1.28	0.93	46.8	4.91	378.53	4.12
0	0	1	0	1	0	0	0	0	69	70	72	5.03	2.1	0.25	130	224	22	6.4	0.8	37.81	3.58	0.07198	1.57	0.97	56.6	8.33	315.29	4.02
0	1	1	1	1	0	0	0	1	58	100	66	6.89	2.17	0.3	167	252	21	15	2.5	43.67	4.25	0.02223	1.33	1.68	57	8.62	238.58	4.22
0	1	1	0	1	0	0	0	1	70	94	56	8.06	0.77	0.27	152	180	21	14.5	3.5	38.7	2.47	0.03024	1.24	0.82	96.3	6.7	382.22	4.1
0	1	1	0	0	0	0	0	0	71	90	72	4.94	1.93	0.45	165	104	35	13.3	2.5	44.68	1.8	0.25938	1.83	1.26	67.7	4.41	412.89	4.31
0	0	0	0	0	0	0	0	0	61	70	79	4.66	2	0.45	123	255	26	6.4	1.3	35.99	3.02	0.15317	1.09	0.82	50.7	6.93	322.26	3.48
0	1	1	0	1	0	0	1	1	67	80	76	7.11	1.79	0.82	144	163	21	9.1	2.1	38.1	1.01	0.00832	1.03	1.15	101.1	4.43	451.45	3.6
0	0	0	0	0	0	0	0	0	75	70	70	4.55	0.76	0.3	128	133	33	17	3.4	41.66	1.28	0.01815	1.45	1.13	73.4	4.27	366.39	4.2
0	1	1	0	1	0	0	0	1	48	70	78	8.19	2.75	0.45	166	143	44	14	2.1	45.86	2.07	0.08383	1.14	0.74	71.7	4.57	348.92	4.55
0	1	1	0	0	1	0	0	1	73	80	72	4.93	1.08	0.31	158	191	28	11.1	2.1	41.55	1.66	0.22204	1.28	1.31	100.7	9.08	453.69	4.09
0	1	1	0	0	1	0	0	0	58	84	104	4.56	1.12	0.49	108	203	99	12.3	3.3	33.62	0.69	1.2704	1.11	0.45	203.6	5.21	431.64	5.16
0	1	1	0	0	0	0	0	0	68	70	70	4.03	1.1	0.37	126	247	26	8.6	1.7	35.56	1.15	0.04536	1.01	0.78	99	6.48	400.53	4.3
1	1	0	0	1	0	0	0	1	61	78	74	9.37	0.97	0.59	119	210	30	6.5	1.8	31.78	1.39	1.79612	1.76	0.92	56.6	5.9	268.76	4.89
0	1	1	0	0	0	0	0	0	72	90	62	4.05	0.9	0.31	141	160	23	9	2.3	38.85	0.96	0.03381	1.58	1.04	51.3	4.28	327.7	3.96
0	0	1	0	1	0	0	0	0	68	120	78	3.28	1	0.23	144	181	19	11.2	1.9	43.73	3	0.06765	2.04	0.83	65.2	5.58	277.15	3.77
0	0	0	0	1	0	0	0	0	57	70	72	4.92	1.39	0.2	121	73	41	8.5	1.3	43.43	2.71	0.1932	1.4	1.41	97.1	4.95	435.17	4.03
0	1	0	0	0	0	0	1	1	78	80	76	12.55	1.04	0.35	170	206	30	55.6	9.4	40.12	1.45	0.04661	1.42	1.27	84.1	9.4	300.07	3.6
0	1	0	0	0	0	0	0	1	55	70	72	4.25	1.45	0.24	166	156	26	13.9	3.3	46.29	1.05	0.0629	1.55	0.93	63.3	4.45	309.97	4.46
0	0	0	0	1	0	0	1	0	78	82	70	4.26	1.21	0.28	108	493	26	9.8	1.9	39.08	1.54	0.08464	1.1	0.63	81.5	6.1	303.15	3.9
1	1	0	0	1	0	0	0	1	61	82	70	10.06	1.33	0.44	140	199	238	14.7	2.3	42.44	2.03	0.1432	1.62	1.16	72.8	5.57	290.27	3.83
0	1	0	0	1	0	0	0	1	56	86	65	4.76	1.81	0.3	144	233	18	13.8	2.1	42.46	1.63	0.01856	1.43	1.65	60.4	5	374.16	4.07
1	1	1	1	0	0	0	0	0	60	72	93	8.73	1.72	0.61	144	141	55	19.9	3.9	39.98	1.22	2.90836	1.2	1.31	80.6	7.41	344	3.91
0	1	0	1	1	0	0	0	1	57	70	72	6.88	2.29	0.29	150	232	38	8.5	1.7	43.27	2.4	0.0901	1.41	1.44	63.5	6.46	375.93	4.01
0	1	0	0	0	0	0	0	0	32	80	72	3.9	1.17	0.33	158	194	22	25.1	6.6	47.04	1.14	0.02279	1.37	0.79	65.4	5.48	312.97	3.79
0	1	1	0	0	0	0	0	0	70	98	70	9.49	1.4	0.65	142	245	17	9.7	2.5	34.04	0.96	0.24186	1.27	0.88	81.2	7.77	336.25	3.58
0	1	0	0	0	0	0	0	1	78	80	78	4.26	1.32	0.43	162	158	45	11.8	1.8	39.63	3.18	0.04982	3.23	0.85	53.9	3.85	431.21	3.5
1	1	1	0	0	0	0	0	0	65	100	68	5.35	1.33	0.35	138	188	18	29.4	6.6	34.69	0.75	0.01728	1.14	0.74	53.1	6.38	407.75	4.3
0	1	0	0	0	0	0	0	0	52	70	72	6.02	0.98	0.36	135	227	24	14.5	4.3	39.75	0.67	0.1224	1.02	0.53	84.7	4	368.33	3.94
0	1	1	1	1	0	0	0	1	45	100	90	11.47	3.37	0.73	167	252	18	10.6	1.1	38.6	5.18	0.49761	1.37	1.56	108.6	18.25	396.44	4.1
1	0	1	0	0	0	1	0	0	81	60	66	8.12	1.84	0.58	121	178	99	7	2.3	29.52	0.8	0.60312	1.12	0.69	86.2	5.7	359.37	4.13
1	1	1	1	0	0	0	1	1	50	90	101	12.44	2.91	0.75	154	209	57	16	2.6	35.71	1.2	0.56901	1.43	0.88	69.4	21.6	249.81	4
0	0	1	0	1	0	0	0	0	70	80	75	8.42	0.85	0.15	152	160	27	8.2	1.3	48.88	1.9	0.25773	2.16	1.22	52.3	7.1	333.77	4.6
0	0	1	0	0	0	0	0	0	65	60	78	3.48	1.17	0.26	115	74	50	19	4.5	38.07	1.64	0.01836	1.72	0.78	53.2	4.53	343.26	3.35
0	0	1	1	1	0	0	0	0	68	70	70	13.06	1.16	0.35	127	232	84	12.1	2.4	41.39	1.33	0.06384	2.69	1.19	60.2	21.57	205.3	4.1
0	1	0	0	1	0	0	0	1	53	80	62	6.41	1.82	0.36	156	196	25	5.1	1.3	39.06	3.72	0.03572	1.09	1.19	75	4.68	219.38	3.7
0	0	0	0	0	0	0	0	0	74	80	72	9.83	0.95	0.47	85	305	47	9.7	1.7	33.81	0.82	0.42465	1.29	1.18	44.5	4.4	312.95	3.27
0	0	1	0	0	0	0	0	0	77	80	72	4.6	1.21	0.2	89	132	140	9.4	2.6	35	1.09	0.04832	1.76	0.52	52.4	5.27	356.98	3.28
1	1	1	0	0	0	0	0	1	45	80	76	9.17	1.87	0.55	157	150	176	12.2	2.5	36.84	1.29	0.23928	1.46	0.67	78.3	8.65	178.81	3.91
0	0	1	1	1	1	0	0	0	69	90	63	4.47	1.8	0.26	109	95	20	9.1	1.2	28.3	2.28	0.03024	1.89	0.8	78.8	4.41	485.93	4.08
0	0	1	0	0	0	0	0	0	65	80	72	7.1	2.51	0.45	141	194	21	10.5	2.1	44.98	1.08	-0.00072	2	0.45	64.1	4.95	439.08	4.13
0	0	0	0	0	0	0	1	0	68	70	86	5.58	1.55	0.38	123	297	16	7.4	1.3	32.67	1.66	2.40125	0.93	1.22	59.1	5.07	325.17	3.9
1	1	1	1	1	1	0	0	1	61	80	71	5.16	1.15	0.15	170	109	28	42.6	7.8	38.17	2.29	0.19944	1.07	1.17	103	5.68	435.15	3.77
1	0	0	0	1	0	0	0	0	58	70	78	4.99	1.74	0.26	135	224	31	12.6	2.4	37.53	5.31	0.23352	1.15	1.19	48.8	4.81	317.53	3.77
0	1	0	0	0	0	0	0	0	56	70	80	3.66	1.23	0.28	127	154	22	7.4	2.3	38.44	0.75	0.01728	1.37	0.77	53.3	5.04	297.56	3.68
0	1	0	1	0	0	0	0	0	63	88	72	5.73	1.22	0.46	151	113	17	15.5	4.5	37.7	0.93	1.68336	1.15	0.98	75.4	17	367.97	4.1
0	1	0	0	0	1	0	0	1	68	70	72	7.04	1.7	0.49	156	219	24	11.8	1.7	43.8	1.54	0.1323	1.92	1.03	70.3	5.39	477.86	4.42
0	0	0	0	0	0	0	0	0	74	70	74	5.48	1.27	0.35	127	176	16	9.6	2	34.91	0.55	0.02322	1.9	0.45	70.9	5.41	290.52	3.61
1	1	0	0	0	0	0	1	0	67	86	60	6.11	1.28	0.51	132	106	31	16.8	3.3	37.03	0.96	0.04235	1.34	1.17	167.4	6.97	408.51	3.89
0	0	0	0	0	0	0	1	0	57	70	68	3.37	1.44	0.14	128	149	18	8.1	1.6	34	0.65	0.08692	1.85	0.7	55.2	4.23	257.04	3.8
0	1	0	0	0	0	0	0	1	60	80	72	7.72	2.49	0.45	150	175	22	13.9	3	42.46	1.35	0.02709	1.74	1.11	92.8	4.82	352.96	4
0	0	1	0	1	0	0	0	0	75	90	90	8.48	1.26	0.42	128	260	36	8.2	2	33.71	2.59	2.72987	1.06	1.17	72.9	5.84	296.9	4.32
0	0	0	1	0	0	0	0	0	71	70	101	10.28	1.51	0.35	122	299	159	13.4	5	33.2	1.49	1.65968	0.84	1.32	57.5	6.6	151.29	3.5
0	0	0	0	1	0	0	0	0	49	70	72	3.45	1	0.21	136	164	19	16.9	2.8	41.03	2.01	0.00792	1.94	0.54	51.6	3.94	287.24	3.97
1	1	1	1	1	1	0	0	1	63	70	72	4.2	1.24	0.18	140	128	16	13.1	2.9	36.6	2.85	0.96051	1.02	0.77	81.4	8.06	485.88	4.11
1	1	1	1	1	0	0	0	1	76	60	82	15.28	1.93	0.67	119	252	49	13.1	2.7	34.73	3.64	0.04897	1.58	0.61	66.8	8.5	293.57	2.98
0	1	0	0	0	0	0	0	1	70	98	70	4.93	1.41	0.26	151	135	23	15.7	3.8	42.13	1.56	0.17442	1	1.17	94.9	5.58	468.34	3.73
1	1	1	0	0	0	0	0	1	71	90	52	6.14	0.93	0.44	153	220	17	15.5	3	46.66	1.22	0.00627	1.37	0.65	50.2	5.43	231.87	3.7
0	0	1	0	0	0	0	0	0	73	90	70	5.73	1.59	0.48	131	164	23	16	4.6	44.72	0.55	0.00266	1.71	0.62	46.3	4.9	290.05	4.01
1	0	1	0	0	0	0	0	0	76	100	70	5.25	1.74	0.37	119	236	24	9	2.5	34.93	0.98	0.28595	1.24	0.53	76.3	5.35	280.71	4.22
1	1	0	0	1	0	0	0	0	57	86	70	5.08	1.53	0.26	154	170	27	7.3	1.2	41.47	4.04	0.59345	1.53	0.87	73.6	5.35	339.23	4.06
0	0	1	1	1	0	0	1	0	52	94	75	6.55	2.14	0.24	156	287	33	10.4	2.4	54.45	1.57	0.66896	2.55	1.15	47.5	7.4	259.78	3.84
0	1	1	1	0	0	0	0	0	67	80	84	4.81	0.83	0.27	145	139	18	18.7	4.4	40.09	1.48	0.26026	1.48	0.6	81.1	8.74	320.6	4.33
0	1	1	1	0	0	0	0	1	61	80	80	6.48	2.37	0.53	116	155	348	22.6	4.7	43.1	1.38	5.87223	1.4	1.12	55.9	14.7	239.68	3.79
0	1	0	1	0	1	0	0	1	72	75	71	8.7	2.25	0.58	173	216	52	12.9	3.2	41.06	2.41	0.38178	0.95	0.94	60.2	9	445.89	3.86
0	1	1	0	0	0	0	0	0	56	106	72	4.61	1.17	0.3	158	179	19	17.9	2.7	35.08	2.09	0.01508	1.93	0.63	77	5.25	441.23	3.9
0	1	0	0	0	0	0	0	0	53	70	78	4.79	1.17	0.31	138	220	22	12.7	3.3	35.31	0.83	0.05763	1.63	0.88	58.4	4.64	196.71	3.99
1	1	1	0	0	0	0	0	1	76	80	72	5.82	2.22	0.6	133	222	25	12	2.9	40.79	1.24	0.03663	1.2	0.91	48.5	4.55	220	3.81
0	0	0	0	0	0	0	1	1	71	60	72	8.72	3.76	0.74	112	294	23	8.7	1.5	40.45	1.22	0.0374	2.04	0.7	66.3	4.46	283.56	4.25
0	0	1	0	1	0	0	0	0	69	95	54	5.18	1.27	0.39	146	154	25	8.9	1.9	39.51	1.7	0.04725	1.47	1	67.3	5.7	315.92	3.9
0	1	0	0	1	0	0	0	1	53	100	78	3.57	1.06	0.22	143	239	19	21.3	3	39.94	0.88	0.12672	1.74	0.98	65.1	6.18	316.73	4.31
0	1	0	0	1	1	0	0	1	61	60	72	5.03	1.85	0.29	125	63	69	15.6	3.3	40.74	6.21	0.21112	1.16	0.42	99.9	3.66	464.09	3.67
0	0	0	1	0	0	0	0	0	52	74	54	4.46	1.97	0.26	129	226	19	10.7	2.3	41.26	0.74	0.0168	1.38	1.11	54.5	6.69	344.2	3.72
0	1	0	0	0	0	0	0	1	74	80	74	8.93	2.38	0.48	137	199	19	16.7	4.8	36.11	0.82	0.11076	1.23	0.67	78.3	4.94	458.42	3.8
0	0	1	0	0	0	0	0	0	72	100	72	4.75	1.59	0.41	133	236	14	10	2.4	35.5	0.89	0.0297	1.7	0.49	54.2	5.96	407.71	3.82
1	1	1	1	0	0	0	1	0	70	86	90	12.14	1.13	0.89	143	166	42	16.4	3.2	41.53	4.97	3.31375	1.24	1.17	76.6	11.1	317.09	3.73
1	1	1	0	0	0	0	1	1	65	100	72	6.96	1.88	0.72	128	69	26	10.9	2.5	37.52	0.99	0.15908	1.22	0.75	66.6	5.05	393.18	4.2
1	1	1	1	0	0	0	0	1	77	70	68	5.75	1.81	0.29	153	147	21	17	1.9	39.2	0.84	0.0036	1.16	0.66	113.2	5.67	331.82	4.3
0	0	1	0	0	0	0	0	0	61	70	80	4.74	1.41	0.3	120	196	21	9.4	2	38.2	0.8	0.01848	1.64	0.93	42.3	4.56	250.29	4.07
0	0	1	0	0	0	0	0	1	68	90	70	5.79	1.68	0.6	135	257	18	12.4	3	38.47	0.99	0.1843	1.26	0.79	43.5	4.79	311.71	3.18
0	1	1	1	0	1	1	0	1	62	70	86	6.5	1.89	0.68	159	209	22	12.5	3.6	33.14	1.77	0.12663	1.02	0.79	86.6	5.69	618.29	4.89
0	0	0	0	0	1	0	0	0	42	70	78	5.06	1.66	0.22	143	254	12	18.2	4.6	41.16	0.78	0.01296	1.52	0.81	53.8	4.39	366.62	4.09
1	1	1	1	1	0	1	0	1	59	84	92	7.63	1.66	0.5	163	237	27	11.4	1.9	38.4	2.47	0.7889	1.4	0.8	75.4	12.35	330.65	3.88
0	0	0	0	1	0	0	1	0	76	60	78	5.23	1.66	0.32	129	176	20	13.2	2.5	40.41	2.33	0.06633	1.25	1.72	61	3.98	331.88	3.68
0	1	0	0	0	0	1	0	0	73	60	92	3.18	0.37	0.26	147	125	85	7.9	1.9	32.94	0.78	0.0324	1.61	0.42	364.4	4.59	423.75	4.83
0	1	1	0	0	0	0	1	1	70	80	72	3.72	1.26	0.23	131	150	20	8.6	1.9	34.43	0.56	0.05978	1.1	0.6	84.2	4.34	280.59	4.06
0	0	1	0	0	0	0	0	0	71	80	77	5.62	1.47	0.21	129	254	22	7.8	1.5	37.74	1.08	0.09438	2.17	0.76	45.6	4.68	247.36	3.94
1	1	1	0	0	0	0	0	0	63	100	72	4.97	1.65	0.48	164	180	35	19.1	3.8	40.68	1.16	0.084	1.38	1.68	80	6.2	420.6	3.77
0	0	1	0	0	0	0	0	0	68	72	78	10	1.92	0.67	124	325	26	6.3	2.6	32.46	1.01	0.09775	1.08	0.47	51.6	4.5	261.7	3.8
1	1	1	1	0	0	0	0	1	57	120	90	7.99	1.55	0.53	135	210	20	10.7	2.3	37.37	1.45	1.88469	1.01	0.79	60.2	18.92	173.97	3.57
0	1	1	1	0	0	0	1	0	73	70	72	5.01	0.99	0.35	150	125	22	16.3	3.4	39.5	1.23	0.11692	1.2	0.78	86.3	11.65	400.53	3.6
0	1	0	0	0	0	0	0	0	75	80	72	5.74	1.61	0.45	150	122	21	9.7	2.7	35	1.12	0.09198	1.38	0.68	92.4	5.88	385.09	4.17
1	1	1	1	0	0	0	0	0	67	86	70	7.39	1.39	0.34	153	249	23	8.6	2.7	37.41	0.8	0.066	1.25	1.08	56.8	15.11	177.54	3.61
0	1	1	1	0	0	0	1	1	77	70	70	4.36	1.29	0.3	136	149	26	14.3	3.4	38.61	0.88	0.01125	1.48	0.69	63.9	5.66	339.25	3.85
0	1	1	0	0	0	0	0	1	54	80	72	7.15	1.62	0.44	160	179	26	12.2	2.8	42.44	0.99	0.18704	1.18	0.96	90.6	4.58	270.34	3.9
0	0	1	1	0	0	0	0	0	50	110	80	4.96	1.41	0.18	145	195	22	22.5	5.5	40.09	1.46	0.0036	1.86	0.42	59.1	5.93	392.08	3.69
1	1	1	1	1	1	0	0	1	73	80	80	11.68	2.34	0.77	176	236	30	22.5	3.9	44.18	3.05	0.75938	1.42	0.97	67.4	8.39	436.13	3.7
1	1	0	0	1	0	0	0	1	72	70	70	4.95	1.32	0.25	145	180	26	15	3.4	37.5	3.1	0.239	2.14	1.37	71.4	4.9	402.7	4.06
1	1	1	1	0	0	0	0	1	64	80	72	7.54	1.74	0.64	152	165	27	11.9	2	38.09	1.7	0.0912	1.3	1	65.9	5.89	392.71	4.23
0	1	0	0	0	0	0	0	1	76	80	82	7.37	1.78	0.57	156	145	29	19.7	5	39.52	0.76	0.04137	1.18	0.68	64.8	4.58	352.65	3.7
1	1	1	1	0	0	0	1	1	56	100	78	9.03	1.56	0.39	156	222	20	20.1	3.9	42.73	2.08	0.24723	1.22	1.2	64.1	6.06	453.12	3.5
1	1	0	0	0	0	0	0	1	57	75	78	7.2	1.09	0.52	142	266	44	16.8	3.5	35.74	1.11	2.37654	0.82	1.04	80.3	5.3	391.5	4.81
1	1	1	0	0	1	0	0	0	78	100	90	6.06	1.02	0.62	91	224	41	8.3	2.1	39.66	0.66	3.16848	1.52	0.6	183.8	4.24	682.39	4.13
0	0	1	0	0	0	0	0	0	60	80	60	3.67	1.36	0.22	127	219	19	7.4	1.9	37.62	0.68	0.01276	1.38	1.06	96.9	3.84	250.48	3.89
0	1	0	1	0	0	0	0	1	70	78	61	9.58	1.23	0.48	146	192	61	19.1	4.1	35.7	2.78	0.901	1.14	0.83	99.6	14.42	294.76	3.66
1	1	1	0	0	0	0	0	1	60	80	80	9.85	3.01	0.83	141	210	39	11.5	2.2	34.58	1.73	1.13664	1.03	1.13	103.4	4.64	574.99	4.07
0	1	1	0	0	0	0	0	1	65	80	72	5.3	1.68	0.33	148	211	20	11.8	3	36.13	1.38	0.39831	1.5	0.66	82.3	3.89	472.13	3.17
0	0	0	1	1	0	0	0	0	79	80	72	4.7	1.25	0.34	126	139	19	5.6	1.3	39.62	2.47	0.2688	1.05	0.87	59.7	9.36	364.09	3.51
0	1	1	0	0	0	0	0	1	65	70	64	8.35	3.15	0.58	171	169	27	27.1	6.3	44.11	1.43	0.01292	1.97	0.84	93.1	4.16	380.65	4.71
1	1	1	1	0	0	0	0	1	71	70	72	5.36	1.5	0.43	136	289	16	24	6.5	36.35	1.04	1.23888	1.65	1.28	68.9	5.69	310.42	4.08
0	0	0	0	1	0	0	0	0	53	70	72	6.35	2.29	0.57	138	249	16	14.3	2.8	37.88	1.91	0.05049	1.17	1.08	55.3	4.44	298.84	3.98
0	0	0	0	1	0	0	0	1	39	80	83	5.83	1.5	0.7	137	229	53	6.2	1.6	41.08	2.31	0.57618	1.56	1.2	56.5	6.48	273.57	4.09
1	1	1	0	0	1	0	1	1	77	78	71	5.16	1.6	0.37	137	148	65	24.2	7.2	46.23	1.45	0.6813	0.98	0.82	218.1	6.1	672.44	4.2
0	1	1	0	1	0	0	0	0	50	100	72	7.19	2.4	0.4	151	397	21	12.5	2.4	37.69	2.18	0.03588	1.23	0.54	78.1	3.42	345.76	3.96
1	1	0	0	0	0	0	0	1	57	80	78	7.77	2.68	0.59	147	229	31	14.8	3.6	45.6	1.3	0.02881	1.74	0.72	78.8	4.93	312.19	3.95
0	0	0	0	0	0	0	0	0	66	80	80	4.9	0.99	0.25	131	124	15	10.2	2.7	39.34	1.01	0.00084	1.57	0.48	50.8	9.12	265.39	3.77
0	0	1	0	1	0	0	1	0	60	70	62	6.24	1.66	0.3	140	242	26	13.4	3	37.05	1.78	0.19095	1.28	1.32	72.4	9.18	316.65	3.26
1	0	1	1	0	0	0	0	0	69	70	70	3.94	1.08	0.46	95	313	19	9.5	2.6	33.83	1.94	0.46296	0.78	0.68	78.7	6.31	258.16	4.74
0	1	0	0	0	0	0	1	1	69	70	72	4.81	0.88	0.28	158	218	26	9.6	2.4	41.03	0.79	0.054	1.42	1.4	61.5	4.53	237.78	4.04
0	0	0	1	1	0	0	0	0	57	80	72	5.38	1.9	0.38	151	286	21	9.9	1.7	44.59	2.24	0.01204	2.45	0.74	53.6	9.2	303.95	4.18
0	0	0	0	0	0	0	0	0	57	70	72	3.87	1.44	0.31	129	142	169	15.9	5.2	42.47	1.03	0.05704	1.37	0.92	41.5	4.85	184.5	3.89
0	0	0	0	0	0	0	0	0	56	80	72	3.96	1.12	0.25	129	147	20	8.9	2.2	43	0.69	-0.00882	1.99	0.46	53.5	4.25	321.64	4.04
0	1	0	0	0	0	0	1	1	68	100	76	10.34	0.73	0.31	128	154	19	15.4	3.9	41.11	0.81	0.43898	1.21	1	58.1	6.07	334.09	3.79
1	1	1	1	0	1	0	1	1	76	60	100	10.23	0.59	0.71	138	157	47	19.7	4.7	44.46	1.17	0.39738	1.55	0.78	153.2	5.78	447.94	4.5
0	0	0	0	0	0	0	0	0	54	70	72	5.27	0.81	0.36	114	199	20	9.1	2.1	34.11	0.88	-0.00167	2	0.33	78.1	5.48	296.15	4.44
1	0	1	1	0	0	0	0	0	74	85	96	9.81	0.86	0.26	148	144	53	14.4	3	42.59	1.31	0.1089	2.19	0.83	49.5	18.37	156.57	3.47
1	1	1	0	0	1	0	0	1	68	80	82	4.28	1.06	0.37	116	216	15	10.5	2.2	35.27	0.82	0.00676	1.61	0.69	95	4.05	554.02	4.68
0	0	0	0	1	0	0	0	0	55	78	68	5.64	2.26	0.28	141	144	23	16.9	3.7	43.43	0.99	0.0798	1.78	1.43	51.1	4.43	237.97	3.96
0	1	1	1	0	0	0	0	0	65	100	60	9.35	2.23	0.39	176	292	21	20.9	3.8	40.46	4.16	0.16461	1.23	1.23	68.6	10	273.86	4.19
0	0	1	0	0	0	0	0	0	61	100	78	4.33	1.17	0.19	122	232	18	10.7	2.8	40.59	0.8	0.03296	1.89	0.64	57.4	4.51	235.23	4.1
0	0	1	0	1	0	0	1	0	62	80	78	5.74	1.11	0.36	151	191	19	12.9	2.9	43.33	1.54	0.12141	1.74	0.65	48.4	5.22	165.93	3.72
1	1	0	0	0	0	0	0	1	61	76	68	6.58	1.78	0.35	125	142	25	13.2	3.1	35.41	0.73	0.48645	0.93	0.93	69.9	5.5	271.23	3.51
0	1	0	0	1	1	0	0	1	65	70	72	6.2	2.38	0.48	167	186	28	15.4	4	38.39	2.2	0.09373	1.4	0.81	68.3	6.16	443.36	3.84
0	0	1	0	1	0	0	0	0	66	100	78	5.35	2.1	0.49	139	186	43	12	2.3	41.02	4.64	0.02835	1.3	0.9	45.5	5.25	251.92	3.87
1	1	1	1	0	0	0	0	0	61	88	76	7.31	1.45	0.61	91	205	12	7.7	1.3	35.95	1.87	1.0908	0.97	0.88	246.7	5.15	345.49	4.14
1	0	1	1	0	0	0	0	0	91	80	58	14.66	1.16	0.28	141	278	26	11.5	2.7	37.28	0.53	3.71318	1.2	1.13	48.3	16.79	205.61	3.52
0	1	1	1	0	0	0	0	1	69	70	78	6.79	1.44	0.61	126	176	19	16	3.4	37.21	0.97	0.08526	1.29	1.28	74.1	14.06	402.85	3.6
0	0	0	0	1	0	0	0	0	54	70	78	4.46	2.19	0.25	128	154	24	13.1	2.3	38.15	7.7	0.09999	0.99	0.47	34.7	5.55	162.15	3.53
1	0	1	0	1	1	0	0	0	62	98	64	8.18	2.85	0.5	135	283	17	5.9	0.9	42.61	4.46	0.0209	1.29	0.67	80.2	4.88	482.87	4.59
1	1	1	1	0	1	0	0	1	54	86	69	7.23	2.73	0.31	160	198	51	22.4	4.7	49.06	1.51	0.16513	1.3	1.01	98.4	5.07	522.5	4
1	1	1	0	0	0	0	0	1	48	95	80	17.74	0.84	0.87	158	260	722	18.5	4.6	41.42	3.66	0.42812	1.19	1.3	84.9	4.66	474.78	4.31
0	0	0	0	1	0	0	0	0	57	90	72	10.23	1.26	0.71	132	157	17	23.1	6	41.58	6.35	0.72372	1.51	1.21	71.2	5.3	337.29	3.53
0	0	1	0	0	0	0	0	0	63	90	78	4.12	1.36	0.43	117	157	23	12.8	3.2	36.33	0.74	0.03672	1.41	0.67	56.9	4.35	302.76	3.64
0	0	1	0	0	0	0	1	0	79	80	78	4.1	1.08	0.2	120	170	14	16.4	3.6	33.3	0.69	0.03741	1.42	0.72	48	5.24	246.44	4.19
0	0	1	1	1	0	0	1	0	71	86	88	5.68	1.88	0.61	144	314	28	11.4	2.6	45.63	1.59	0.3696	1.49	1.71	66.3	9.05	235.73	4.3
0	1	0	0	0	0	1	1	1	73	80	115	13.42	1.14	0.83	174	152	25	27.6	14.1	20.56	1.82	1.44018	0.91	1.39	79.5	8.42	197.07	2.82
0	0	0	0	1	1	0	0	0	80	90	78	6.95	0.45	0.74	141	151	36	13.6	3.1	35.62	4.71	0.6409	1.73	1.12	48.3	6.23	600.92	4.22
1	0	1	0	0	0	0	1	0	54	80	90	6.43	1.37	0.25	129	207	41	10.7	2.5	38.66	0.94	0.04012	1.48	0.68	51.9	4.36	247.65	4.28
0	0	0	1	1	0	0	0	0	66	80	66	5.76	2.04	0.39	130	330	17	8.2	1.8	38.83	1.58	0.05487	1.31	0.55	56.7	6.69	345.91	4.02
0	1	1	0	0	0	0	0	0	78	90	75	5.36	0.98	0.26	150	168	20	13.5	3.3	36.06	0.69	0.14484	1.24	0.98	84	5.41	383.63	4.32
0	0	1	0	1	0	0	0	0	75	80	60	4.99	1.42	0.34	121	181	22	17.5	1.2	39.08	1.65	0.0276	1.29	1.18	76.1	4.2	374.2	4.17
0	0	0	0	1	0	0	0	0	61	70	78	9.43	0.53	0.35	117	158	17	7	1.3	41.47	3.17	0.06216	1.01	1.17	68	4.61	341.19	4.27
1	1	0	1	0	0	0	0	1	68	70	73	5.72	1.42	0.69	109	156	23	28.8	6.6	35.61	1.31	1.9371	1.2	0.94	59.4	16.5	212.41	4.21
0	1	1	0	0	0	1	0	0	67	115	101	5.86	1.64	0.19	110	389	30	8.4	2.6	29.98	1.69	3.45123	1.19	1.18	61.2	8.7	365.42	4.7
0	1	1	0	0	0	0	1	1	67	98	78	4.91	1.25	0.4	153	189	23	10.6	2.6	39.19	0.85	0.01768	1.32	0.85	101	4.3	344.93	4.18
1	0	0	1	0	0	0	0	0	66	120	74	3.73	1.11	0.16	124	214	16	10.5	1.9	33.5	2.15	0.35328	1.11	1.5	75.4	10.01	283.48	3.75
0	1	0	0	0	1	0	0	1	53	80	72	6.93	2.35	0.44	151	104	27	8.2	1.7	40.55	1.53	0.14198	1.98	0.79	93	3.84	481.67	4.5
0	0	0	0	0	0	0	0	0	61	80	63	4.46	0.93	0.22	117	119	21	7.7	1.9	36.86	0.88	0.0803	1.89	0.56	64.8	4.69	351.26	3.92
0	1	1	0	0	0	0	0	1	70	88	70	6.39	1.28	0.29	164	181	17	10.8	2	34.4	0.75	0.0132	2.06	0.63	64	9.7	312.36	3.7
0	1	1	0	0	0	0	0	1	72	120	70	6.55	0.94	0.34	151	188	23	6.5	1.3	36.06	2.96	1.28799	1.06	1.62	136.5	5.82	451.63	4.48
1	0	1	1	0	0	0	0	0	58	101	86	5.09	1.75	0.44	106	183	36	17.3	4.8	37.98	1.66	0.14008	1.33	0.96	58	10.3	494.76	3.91
1	0	1	1	1	1	0	0	0	67	62	95	7.79	1.34	0.46	124	391	16	12	2.2	34.94	3.6	0.1392	1.01	1.22	115.1	8.07	481.19	4.06
0	0	0	0	0	0	0	0	0	57	80	72	7.91	1.03	0.21	145	268	19	11.4	2.5	46.88	0.75	0.07384	2.49	0.7	49	5.35	292.46	4.12
0	1	1	0	0	0	0	0	1	61	70	80	5.68	1	0.68	134	128	36	14.5	3.4	30.73	1.69	0.16272	1.16	0.49	87.3	7.97	518.35	4.5
1	1	0	0	1	0	0	0	0	56	60	80	5.06	0.9	0.21	156	159	22	14.3	3.2	42.14	2.43	0.05451	1.16	1.13	75.1	5.89	376.3	3.93
0	1	0	0	0	0	1	0	1	64	70	70	5.52	0.99	0.45	147	149	19	14.1	3.8	36.76	0.65	0.00035	1.1	0.56	76.9	4.42	336.36	3.42
0	0	0	0	0	0	1	1	0	74	80	75	3.76	0.75	0.24	121	189	40	8.6	2.1	28.26	0.98	0.328	1.22	0.53	93.7	6.98	347.86	4.57
0	0	1	0	0	0	0	1	0	66	80	60	7.56	2.31	0.37	110	109	12	9.3	2.7	35.29	1	0.0154	1.32	0.7	59.7	4.26	203.06	3.51
1	1	1	0	0	0	0	0	1	54	80	58	6.73	2.48	0.49	155	201	24	23.2	4.8	42.3	0.74	0.0234	1.27	0.86	74.6	4.48	378.64	3.73
1	1	1	0	0	0	0	0	0	73	60	78	4.75	0.93	0.47	135	161	36	11.2	2.2	39.08	1.28	0.0979	1.06	0.55	97.1	6.28	385.79	4.45
1	1	1	0	0	0	0	0	1	81	68	91	6.44	1.67	0.33	150	228	91	12.2	2.5	34.7	0.78	0.60294	1.22	0.81	83.3	6.93	307.62	4
0	1	0	0	0	0	0	0	1	79	80	78	5.84	1.3	0.35	152	200	23	7.9	1.4	38.76	1.35	0.099	1.51	0.76	68.3	6.09	400.43	3.76
0	1	0	0	1	1	0	0	0	69	90	72	4.38	1.36	0.3	155	181	23	17	3.4	41.1	1.63	0.07504	1.89	1.1	62	5.22	447.12	3.77
0	0	1	1	0	0	0	0	0	66	70	72	4.13	0.85	0.4	163	155	30	13.6	3.4	51.77	1.76	0.0096	2	0.64	136.9	136.9	5.24	6.5
0	0	1	0	0	0	0	0	0	47	80	70	7.62	2.82	0.53	131	248	15	10.8	3.1	35.74	0.86	0.0133	1.05	0.6	40.7	4.11	218.58	3.98
0	0	0	0	1	0	0	1	0	63	60	82	7.17	2.73	0.39	145	306	16	8	1.4	41.46	6.48	0.05	1.16	1.19	49.5	5.24	196.26	3.98
0	1	1	0	1	0	0	0	0	73	74	57	8.57	1.4	0.45	137	178	32	7.3	1.7	46.04	3.82	0.935	2.03	0.56	77	5.73	411.46	4.17
0	0	0	0	0	0	0	0	0	52	80	72	6.4	1.68	0.44	89	336	16	6.9	1.5	36.46	0.96	0.02418	1.14	0.71	48.4	4.43	323.07	3.9
0	1	1	0	0	0	0	1	0	76	80	72	4.09	1.52	0.41	139	179	33	9	2.8	36.6	0.76	0.05292	1.15	0.4	77.9	5.54	232.48	4.07
0	1	1	1	1	0	0	0	1	37	120	95	10.78	1.54	0.45	101	244	15	10.9	1.9	36.93	2.44	0.19481	1.22	0.4	795	5.95	314.25	4.96
1	1	1	0	0	0	0	0	1	45	80	90	8.97	2.1	0.82	155	261	48	16	3.7	37.35	1.13	0.14168	1.39	0.44	90.9	4.31	395.52	4.23
0	1	0	0	0	0	0	1	1	74	70	78	4.26	2.08	0.29	133	110	17	7.9	2.1	38.19	0.59	0.16756	1.28	0.86	95.6	4.28	414.26	3.96
0	0	1	0	0	0	0	0	0	52	90	72	4.28	2.14	0.45	134	231	21	7.6	1.3	40.23	1.18	0.00715	2.33	0.48	49.7	5.35	297.43	4.8
0	1	0	0	0	0	0	0	1	75	80	78	4.36	1.08	0.27	153	141	22	25.2	6.6	41.37	0.81	0.0021	1.65	0.48	59	4.71	363.7	4.12
1	1	1	0	0	0	0	1	1	68	70	72	5.86	1.82	0.47	160	249	29	8.4	2.3	43.21	2.15	0.01302	1.37	0.7	87.9	4.83	293.18	3.5
1	1	0	1	0	1	0	0	0	80	90	72	6.85	0.87	0.29	143	111	27	10.9	2.9	42.15	4.67	0.42856	1.16	1.11	153.8	17.03	441.83	4.64
0	1	1	0	0	0	0	0	1	52	80	76	6.38	1.73	0.65	129	138	24	8.2	2	37.14	1.16	0.1984	1.15	0.48	100.5	4.2	408.08	4.25
0	1	0	1	0	0	0	0	1	54	70	68	6.18	1.44	0.46	162	189	25	11.5	2.8	39.31	1.39	0.16852	1.34	0.45	57.2	5.86	322.19	4
0	1	1	1	0	0	0	0	0	83	84	62	4.63	0.38	0.32	102	131	17	11.1	2.2	41.01	1.1	1.1609	1.22	1.28	162	9.63	398.81	4.35
0	1	1	0	0	0	0	0	0	60	83	59	8.11	2.15	0.5	164	241	27	18.2	3.7	46.77	1.53	0.14846	1.97	0.7	75.3	5.84	347.54	4.9
0	0	0	0	1	0	0	0	0	54	80	80	6.33	1.74	0.41	139	343	71	12.7	2.5	44.9	2.85	0.19096	2.1	1.11	37.5	5.69	276.63	4.3
1	1	1	0	1	0	0	0	0	61	84	60	5.35	1.11	0.36	185	182	26	16	3.4	47.56	1.75	0.0388	2.36	1.11	82.8	6.46	410.92	4.44
1	1	0	1	0	0	0	0	1	55	88	76	5.12	1.11	0.29	164	175	26	27.4	5.6	45.4	1.36	0.00076	3.01	0.72	70	6.14	295.97	4.08
1	1	1	1	0	0	0	0	1	65	63	79	7.06	1.54	0.46	166	178	85	33.2	6	39.19	2.62	3.97872	1.17	1.19	118.5	5.98	622.59	1.55
0	1	0	0	0	0	0	1	1	57	89	69	13.08	2.45	0.85	143	148	109	7.8	2	36.12	0.9	1.00646	1.77	0.62	68.5	4.84	343.21	3.75
1	1	0	0	0	0	0	0	0	79	104	78	7.36	0.92	0.4	146	214	34	9.6	1.8	36.3	1.06	0.08184	1.9	0.82	68.5	8.68	411.23	3.76
0	0	1	0	0	1	0	0	0	71	80	72	6.91	1.23	0.4	133	130	41	14.1	3.3	39.44	1.32	0.0609	1.83	0.82	77.9	6.13	547.17	4.21
1	0	1	0	1	1	0	0	0	62	90	70	4.48	1.37	0.31	138	142	17	9.9	1.8	39.17	1.79	0.09234	1.41	0.71	95	4.63	445.19	4.2
0	0	0	0	0	0	0	0	0	55	62	78	5.91	2.21	0.38	133	192	21	7.6	1.8	41.51	1.22	0.03744	1.33	1.07	35.4	4.21	263.33	3.85
0	1	0	1	1	0	0	0	1	46	90	74	7.58	2.17	0.49	163	197	16	9	1.9	42.56	3.75	0.1455	1.15	0.88	72.2	5.86	300.57	3.61
0	1	1	1	0	0	0	0	1	43	70	81	5.69	1.57	0.28	171	155	22	16.3	3.4	45.38	3.92	0.01804	1.23	0.83	61.7	13.21	320.59	4.24
0	0	0	0	0	0	0	0	0	47	80	72	6	1.66	0.32	125	207	20	12.1	2.4	40.66	0.98	0.2445	1.54	1.09	53.6	4.17	329.95	3.78
0	1	0	1	0	0	0	0	1	77	80	78	6.78	1.93	0.39	143	176	22	17	4.9	33.42	0.55	0.10035	1.21	0.75	61.1	5.56	379.95	3.72
0	0	1	0	1	0	1	0	0	49	100	72	6	1.89	0.38	122	205	15	10.4	1.8	36.81	1.73	1.24872	1.21	1.49	53	4.27	357.57	3.9
0	1	1	0	0	0	0	0	0	45	70	74	6.01	1	0.23	135	178	17	13.6	2.7	42.25	1.58	0.01404	1.09	0.5	87	5.02	411.31	3.87
0	1	0	0	0	0	0	0	0	79	90	93	7.6	0.11	0.27	159	124	37	20	5.5	43.09	1.2	0.0252	1.88	0.42	70.3	6.07	384.78	4.5
1	0	1	1	1	1	0	0	0	70	90	72	6.07	0.66	0.35	131	139	18	15.6	2.7	37.06	5.77	3.52104	0.99	0.64	45.4	12.42	492.52	2.63
1	1	1	0	0	1	1	0	0	81	99	139	14.09	0.72	0.13	138	133	145	12.9	4.1	31.11	0.94	7.31724	1.35	0.68	141.7	10.44	455.34	5.34
0	1	0	0	0	0	0	0	1	88	60	72	5.15	0.85	0.45	123	150	26	21.6	6.6	38.71	0.62	0.01188	1.7	0.74	81.3	4.14	203.18	3.88
0	1	0	0	1	1	0	1	1	56	80	70	6.34	2.05	0.6	157	269	26	25.3	4.6	44.4	1.1	0.0036	1.38	1.34	74.1	4.88	515.08	4.23
1	1	0	0	0	0	0	0	0	48	70	78	8.28	1.51	0.7	140	224	15	17.1	2.8	32.04	1.16	0.0312	1.81	0.56	64.2	4.15	406.24	4.74
0	1	1	0	1	0	0	0	0	72	100	72	6.13	1.35	0.49	149	180	21	9.1	1.6	43.25	0.73	0.06439	2.1	1.14	64.1	5.27	368.97	4.1
0	1	1	0	1	1	0	0	0	69	76	62	4.37	1.11	0.39	102	264	24	6.9	1.4	44.84	2.06	0.02336	1.55	1.12	122.7	4.4	480.2	4.84
0	1	0	0	0	0	0	0	1	59	90	70	8.36	2.89	0.54	159	183	25	10.7	2.6	42.96	0.75	0.00825	1.26	0.62	62.7	4.63	314.74	3.93
0	0	1	0	0	0	0	1	0	72	90	78	4.69	1.54	0.3	113	174	22	7.9	1.7	38.37	0.97	0.01488	1.48	0.76	57.9	4.15	349.85	3.85
0	0	1	1	0	0	0	0	0	54	76	84	6.46	2.06	0.25	149	229	22	14.5	2.9	47.1	1.44	0.033	2.5	0.55	45.8	7.58	268.79	3.72
1	0	1	1	0	0	0	0	0	58	90	72	4.38	1.05	0.18	134	218	16	9.6	1.8	42.03	1.81	0.01875	2.23	0.62	46.4	6.21	259.35	4.05
0	0	1	0	1	1	0	0	0	56	100	76	3	0.67	0.35	134	101	178	18	7.5	42.79	1.26	0.33891	1.71	1.11	61.6	6.01	533.76	4.01
1	1	1	1	0	0	0	0	0	82	80	72	5.46	1.51	0.41	131	158	21	9.9	2.5	37.24	0.96	0.00192	1.7	0.66	74.9	5.69	274.68	4.1
0	1	0	1	0	0	0	0	0	63	70	64	5.3	1.18	0.36	169	100	37	21.5	4	46.07	1.57	0.0224	1.26	0.52	99	8.54	400.21	4.16
0	1	0	0	0	0	0	0	1	59	90	78	5.1	1.58	0.42	132	91	27	17.2	3.1	37.42	0.75	0.03074	1.11	0.46	62.6	3.5	323.48	3.82
0	1	0	1	0	0	0	0	0	85	80	70	5.36	1.81	0.63	116	140	35	8.4	1.9	34.99	1.24	0.01665	1.32	0.72	78.2	3.85	345.42	4.43
0	0	1	0	0	0	0	0	0	58	110	72	6.19	2.13	0.36	135	202	19	8.7	1.5	38.85	1.71	0.0246	1.24	0.99	51.3	6	326.88	3.57
0	1	1	1	0	0	0	0	1	59	80	66	4.41	1.16	0.33	139	93	25	20.9	5.8	35.86	0.88	0.03102	1.21	0.52	50.1	5.88	321.86	3.67
0	1	0	0	0	1	0	0	1	78	80	72	10.3	6.81	0.08	118	124	20	15.6	2.3	30.17	0.62	0.19464	2.09	0.65	88.3	4.67	465.15	3.96
1	0	1	0	1	1	0	1	1	74	70	72	5.93	1.89	0.3	158	176	39	15.2	2.2	46.27	1.34	0.14256	3.08	0.92	49.5	6.3	426.28	3.82
0	1	0	0	0	0	0	1	1	48	60	72	7.36	1.72	0.43	135	235	28	28.6	8.2	41.65	1.34	0.00351	1.21	0.82	57.7	3.86	343.43	4.42
0	1	0	0	0	0	0	1	1	69	90	78	6.63	1.66	0.43	130	129	17	12	3.1	31.38	0.76	0.0363	1.61	0.59	68.5	4.48	402.36	3.66
0	1	1	1	0	1	0	1	1	60	70	79	6.38	1.4	0.52	135	138	25	9.8	2.1	37.58	2.72	0.31537	1.03	1.03	127.8	5.33	489.91	3.73
1	1	0	0	0	0	0	0	0	54	70	68	7.21	2.65	0.42	155	245	22	16.9	2.8	39.31	1.53	0.04642	2.18	0.58	68.3	5.4	394.39	3.78
0	0	0	0	0	0	0	0	0	61	82	80	3.08	1.49	0.35	120	206	30	6.2	1.6	32.78	0.64	0.01848	1.84	0.46	59.8	4.63	228.27	4.03
0	0	0	0	1	0	0	0	0	67	80	78	4.04	1.3	0.22	137	174	27	12.2	2.3	42.58	1.34	0.03444	3.16	0.84	46.7	4.96	192.5	3.99
1	1	1	0	1	0	0	0	1	72	88	82	7.13	1.24	0.28	138	184	25	3.8	0.6	38.46	9.35	0.24534	1.68	0.63	88.4	12.72	338.69	3.34
0	0	1	0	0	0	0	0	0	69	90	79	5.09	1.95	0.38	129	142	61	10.1	2.1	37.8	0.86	0.05109	1.21	1.09	36.6	4.79	353.8	3.81
0	1	1	1	1	0	0	0	1	59	80	72	8.12	3.17	0.64	152	233	14	13.6	2.5	37.88	1.88	0.02214	1.44	0.55	67.7	5.39	329.2	3.79
0	1	1	1	0	0	0	1	0	69	96	72	4.47	1.04	0.21	139	143	25	14	2.3	44.53	1	0.04588	1.28	0.59	89.2	6.61	239.82	4.62
0	1	1	1	0	0	0	0	1	60	96	82	5.75	1.59	0.25	143	281	33	12.2	2.8	50.91	1.22	0.059	1.41	0.54	72.7	7.25	290.1	4.29
1	1	1	0	0	1	0	0	1	44	90	70	9.98	2.22	0.44	155	282	194	11.9	2.4	39.61	3.38	0.28382	1.05	0.8	86.5	12	520.34	3.5
0	1	1	1	0	0	0	0	1	57	80	72	5.93	2.1	0.4	168	127	26	16.9	4	37.21	0.73	0.01664	1.01	0.65	56.4	6.91	273.33	4.06
0	1	0	0	0	0	0	0	1	60	68	72	5.75	1.72	0.34	153	213	25	8.9	2.7	37.44	1.39	0.01472	1.85	0.44	63.2	4.21	491.42	4.16
0	0	1	0	1	0	0	0	0	74	90	85	3.89	1.74	0.31	102	376	21	15.4	2.6	40.56	2.5	0.06105	1.16	0.92	52.9	4.15	209.79	3.63
0	0	1	0	0	1	0	0	0	54	80	79	6.54	1.96	0.34	138	186	63	16.2	3.1	42.81	1.49	0.30061	1.46	1.11	60.3	5.15	465.93	4.02
0	1	1	0	0	0	0	0	1	75	84	80	5.14	0.45	0.27	129	106	23	12.6	2.6	41.67	0.88	0.04995	1.81	0.86	72.9	4.67	364.58	4.3
0	0	0	0	0	0	0	0	0	58	70	72	6.29	1.86	0.41	145	182	25	11.7	2.3	43.51	1.03	0.04774	1.35	0.49	51.6	3.98	208.72	3.52
1	1	1	0	1	1	0	0	1	61	90	113	8.66	0.89	0.25	99	246	32	4.5	0.6	39.12	2.09	0.26824	1.53	0.87	298.4	7.46	590.49	4.5
0	1	1	0	0	0	0	0	0	47	92	61	11.69	3.26	0.53	172	183	146	20.4	5.6	38.64	1.33	0.42504	1.45	0.61	97.3	7.4	566.63	3.45
0	1	0	0	0	0	0	0	1	56	106	70	5.24	0.49	0.35	139	164	23	17.9	6.2	37.21	0.53	0.57225	0.96	0.31	67.3	7.11	305.93	3.8
1	1	0	0	0	0	0	1	1	82	78	78	10.26	0.86	0.29	145	196	20	9.1	2.6	42.35	0.92	2.19114	2.21	0.69	71.8	6.42	270.19	3.78
0	1	1	0	0	0	0	0	1	59	80	66	9.41	1.36	0.46	147	193	22	10.7	2.9	45.78	1.52	0.00018	1.42	0.63	59.8	6.76	326.6	3.69
0	1	1	0	0	0	0	1	1	58	90	72	7.23	1.19	0.52	155	241	25	12.8	2.4	39.55	1.23	0.0133	1.75	0.52	73.9	4.9	343.26	3.92
0	1	0	0	1	0	0	0	0	53	70	72	7.48	1.81	0.35	155	174	16	9.1	1.3	34.82	3.36	0.1002	1.48	0.74	104.8	5.3	373.46	3.8
0	1	0	0	0	0	0	0	0	68	86	63	6.81	1.18	0.39	152	206	28	20.5	3.9	40.84	1.97	0.0258	1.12	1.03	79	4.86	605.29	4.37
0	0	0	0	0	0	0	0	0	69	80	70	4.59	1.7	0.29	132	202	14	16.9	4	39.76	0.83	0.0531	1.32	0.99	46.9	4.96	194.33	4.34
0	1	0	0	0	0	0	0	1	68	60	64	6.62	1.79	0.51	128	162	23	6.2	1.4	36.61	0.97	1.2195	1	0.4	103.9	6.03	442.3	3.7
0	1	1	1	1	1	0	0	0	47	100	78	6	1.32	0.23	161	171	20	11.3	1.8	38.87	2.48	0.03876	1.16	0.95	88.7	6.92	468.89	3.65
0	0	0	0	1	0	0	1	0	87	72	58	8.12	1.01	0.65	147	190	35	10	2.3	32.15	1.01	0.28576	1.28	0.68	101.4	6.76	216.64	4.32
1	0	0	0	0	0	0	1	0	83	88	72	12.33	1.28	0.72	146	132	20	18.8	4.3	33.64	1.46	0.03034	1.42	1.03	44	6.86	196.05	3.75
0	0	1	0	0	0	0	1	0	63	80	64	4.62	1.75	0.3	139	218	25	18.4	4.1	44.47	0.74	0.08774	1.97	0.53	45.2	5.21	252.51	3.98
0	1	1	0	0	0	0	0	1	58	86	62	6.13	1.45	0.43	143	188	21	13.4	2.6	35.39	1.36	0.1227	1.71	0.68	59.4	4.6	284.53	3.99
0	1	0	1	0	0	0	0	0	69	98	70	8.03	1.88	0.51	156	197	28	11.9	3.1	45.53	1.85	0.1386	1.08	1.08	105.1	7.71	400.73	4.08
0	1	0	0	1	1	0	0	1	59	80	78	5.5	1.81	0.29	138	152	51	7.2	1.1	39.29	5.51	0.26368	1.38	0.68	71.2	5.39	500.57	3.43
0	1	1	0	0	0	0	1	1	70	70	67	6.36	1.28	0.48	160	178	22	6.2	1.5	36.18	0.81	0.0198	0.5	0.5	90.5	3.5	307.35	4.74
0	0	0	0	0	0	0	0	0	47	70	78	6.13	2.02	0.43	126	239	20	5.8	1.2	37.7	1.62	0.03312	1.3	1.13	61.5	7.7	329.75	3.26
1	1	1	0	0	0	0	0	0	81	90	67	3.46	0.84	0.25	155	198	25	21.5	5	45.02	1.8	0.0133	2.01	0.73	60.8	4.78	303.84	4.22
1	1	0	0	0	0	0	0	1	70	60	68	5.68	1.62	0.45	151	256	37	17	4.6	46.25	1.2	0.00075	2	0.57	55.6	5.07	376.02	4.58
0	0	1	1	1	0	0	1	0	78	70	75	5.81	2.24	0.24	120	144	12	7.7	1.7	38.1	5.61	0.19982	1.45	0.56	88.4	8.09	446.67	4.16
1	1	1	1	1	1	0	1	0	66	100	80	6.34	1.41	0.36	148	191	26	16.8	3.5	42.22	6.31	1.03092	1.24	1.39	81.5	13.42	610.78	4.1
0	1	0	1	1	0	0	0	0	45	86	69	6.52	1.06	0.23	169	183	26	20.9	5.1	50.75	0.9	0.0244	1.66	1.66	59.7	4.34	194.28	3.71
0	1	1	0	0	0	0	0	1	54	70	70	5.51	1.89	0.36	161	164	25	18.6	4.4	44.81	1.22	0.02046	1.4	0.73	60.8	4.61	348	4.17
0	1	0	0	0	0	0	1	1	80	70	80	4.05	0.99	0.49	130	189	21	12.5	2.6	36.31	1.34	0.08944	1.26	1.01	71.3	4.15	348.37	3.5
1	1	1	0	0	0	0	0	1	62	120	76	6.65	0.75	0.32	141	159	33	24.6	5.8	40.76	0.88	0.0299	1.86	0.4	74.8	5.8	31.01	3.33
1	1	1	0	1	0	0	0	0	60	60	70	7.06	2.13	0.54	137	210	22	15.9	2.6	34.92	2.03	0.0096	1.37	0.55	62.2	7.2	372.47	3.91
0	1	0	0	0	0	0	0	0	66	90	62	7.84	1.81	0.36	153	162	38	15.6	3.4	45.4	0.6	0.04917	1.65	0.35	75.7	4.78	297.78	3.96
0	0	0	0	0	0	0	0	0	43	70	68	6.78	1.19	0.39	145	228	21	8	1.7	34.55	2.47	0.1242	1.36	1.12	45.8	4.44	226.37	4.06
0	1	1	1	0	0	1	0	1	71	72	89	4.44	1.52	0.41	145	164	22	13	3	36.64	0.61	0.07296	1.16	0.55	78.5	2.81	337.9	3.85
0	1	0	1	0	0	0	1	1	71	60	78	8.56	1.55	0.86	122	285	13	15.4	5.2	32.41	0.86	4.9432	0.66	0.85	64	7.41	190.36	4.03
0	0	0	0	1	0	0	0	0	67	90	96	5.4	1.67	0.35	134	245	20	8.2	1.4	37.39	2.36	0.00575	2.05	0.82	55	6.69	341.26	4.02
0	1	0	0	0	0	0	0	1	55	66	80	8.29	2.5	0.83	165	214	18	19.2	3.4	31.27	1.48	2.83023	0.88	1.1	89.2	4.75	265.11	3.74
0	1	0	0	0	0	0	1	1	74	90	52	4.75	0.82	0.23	119	236	17	8.9	3.2	29.62	0.5	0.03293	0.93	0.61	97.5	8.5	411.57	3.52
0	0	1	0	0	0	0	1	0	82	80	70	4.83	1.45	0.31	118	136	17	10.4	2.9	36.05	0.96	0.01358	1.83	0.42	55.2	5.13	301.6	3.86
1	1	1	0	0	0	0	0	1	55	80	75	6.81	1.7	0.33	135	172	15	11.4	2.1	41.75	1.15	0.1484	1.14	1.15	80.3	5.19	396.03	4.04
1	1	1	0	0	0	0	0	1	66	80	60	4.73	1.78	0.36	124	143	17	24.3	5.8	34.22	1.16	0.1092	1.01	0.89	80.5	4.12	386.96	3.75
0	1	1	1	0	0	0	0	1	43	70	68	7.41	2.33	0.3	146	264	23	21.1	4.7	43.89	0.74	0.0245	1.49	0.52	52.2	4.8	316.72	4.37
0	1	0	0	0	0	0	0	1	53	70	72	5.57	1.74	0.33	132	241	54	10.9	3.4	35.56	0.67	0.0138	1.57	0.27	54.9	5	338.67	4.03
0	1	1	1	0	0	0	1	1	56	70	78	5.58	1.35	0.35	157	173	15	8.8	2.4	39.74	2.28	0.02816	1.22	0.57	54	5.54	219.68	3.21
0	1	1	0	0	0	0	0	0	61	80	60	3.95	1.28	0.37	123	207	28	12.1	3.3	35.82	0.63	0.00042	1.48	0.71	61.1	4.26	306.89	4.01
0	0	0	0	0	0	0	0	0	65	70	65	4.44	1.38	0.2	128	193	15	6.3	1.6	33.83	0.78	0.03717	1.42	0.51	60	5.21	225.27	4.01
0	1	1	1	1	1	0	1	1	58	76	87	15.88	0.78	0.73	131	154	22	12.5	2.7	43.69	5	5.03932	1.2	0.71	122.2	7.41	461.02	3.72
0	1	0	0	0	0	0	0	1	69	125	82	5.61	2.15	0.3	172	202	37	13.6	3.2	42.69	1.18	0.20956	1.8	0.97	62.8	6.58	307.31	3.75
0	0	1	0	0	0	0	0	0	73	96	91	6.24	2.33	0.32	124	152	18	7.9	1.9	35.88	1.26	0.13776	1.58	0.95	39.7	7.9	248.38	4.25
0	0	0	0	0	0	0	0	0	64	80	72	6.61	2.21	0.35	132	193	29	11	1.9	40.7	1.5	0.04727	2.72	0.69	58.6	4.97	276.71	3.76
0	1	1	0	0	0	0	0	1	76	86	72	5.4	1.78	0.24	137	139	16	13.4	3	40.95	0.76	0.00707	1.93	0.47	80.4	6.05	294.09	3.84
0	1	1	1	1	0	0	0	1	57	86	68	12.68	1.28	0.62	188	287	31	12.3	3.1	40.44	1.54	0.02881	1.65	0.39	96.6	9.25	317.3	3.96
1	1	0	0	1	0	0	0	1	66	80	90	5.63	0.58	0.44	149	220	28	15.5	3	41.06	1.41	0.86376	1.69	0.87	86.1	4.7	366.37	4.24
0	0	1	0	0	0	0	1	0	72	70	72	4.56	1.39	0.33	115	242	18	11.6	2.8	36.59	0.95	0.00646	1.93	0.64	66	4.29	279.52	3.75
0	0	1	0	0	0	0	1	0	70	80	72	4.43	1.3	0.21	150	129	25	13.5	3.2	42.1	2.05	0.08648	1.81	0.49	52.5	4.66	258.65	3.81
0	1	0	0	0	0	0	0	0	56	80	68	6.12	1.51	0.38	142	190	21	8.7	2.1	36.2	1.1	0.01196	1.1	0.76	55.2	4.64	303.35	4.11
0	1	0	1	0	0	0	0	0	69	72	70	5.88	0.76	0.48	140	173	23	14.8	3.4	50.04	0.55	0.00036	1.38	0.63	63.8	6.96	257.69	4.83
1	1	0	0	0	0	0	0	1	56	78	78	3	0.92	0.31	159	156	35	8.3	2	35.49	1.97	0.1758	1.14	1.1	61.3	5.28	254.1	4.11
0	1	1	1	0	0	0	1	1	55	80	68	5.55	1.78	0.37	150	167	21	14.3	3.2	38.39	1.67	0.03224	0.95	0.99	95.3	4.59	414.58	3.58
0	0	1	0	0	0	0	0	0	61	100	86	5.68	2.31	0.34	152	185	21	11.3	2.4	39.15	1.54	0.08568	1.67	0.75	26.2	6.03	238.57	5.28
0	0	1	0	0	0	0	1	0	56	70	60	4.05	1.09	0.26	133	151	25	11.2	2.7	40.39	0.85	0.0119	1.56	0.53	52	4.4	275.75	4
0	1	1	1	1	0	0	0	1	70	70	86	6.42	1.24	0.46	155	208	21	8	1.7	48	2.87	0.081	1.63	0.96	105.4	4.01	366.18	4.84
0	0	0	0	0	1	0	0	0	74	70	99	10.21	2	0.42	96	202	16	9.5	2.2	37.4	0.67	0.22575	1.17	0.69	70	5.32	603.52	3.93
1	0	1	0	0	0	1	0	0	69	90	66	5.25	1.52	0.32	134	218	32	39	15.8	5.5	1.16	0.855	1.76	0.33	82.7	5.93	378.52	4.44
0	1	1	0	1	0	0	0	1	57	80	72	6.7	1.48	0.48	152	176	26	13.2	3.1	38.42	2.55	0.03528	1.27	1.16	128.6	5.7	417.96	4.41
0	0	1	0	0	0	0	0	0	68	90	72	3.11	0.83	0.17	128	158	20	6.7	1.6	34.55	0.97	0.057	1.38	0.4	43.2	4.77	232.05	3.8
0	1	0	0	0	0	0	0	1	45	70	72	7.1	2.04	0.44	160	210	28	14.4	3.2	46.76	1.75	0.03042	1.91	0.81	55.8	5.07	396.27	4.19
0	0	1	1	1	0	0	0	0	77	70	70	4.75	1.41	0.36	153	255	32	11.5	2	47.09	1.33	0.00798	2	0.57	69.8	5.74	256.82	4.15
0	0	0	0	1	0	0	0	0	57	70	72	5.44	1.14	0.21	131	228	17	6.8	1.1	40.04	2.51	0.40208	1.67	0.89	48.9	6	341.67	3.89
1	1	1	1	0	0	0	0	1	65	72	78	5.83	2.11	0.51	129	199	18	7.6	1.9	37.75	1.06	0.14429	1.02	0.7	67.3	5.72	259.19	3.39
0	0	0	0	0	0	0	0	0	77	70	72	13.34	1.72	0.95	123	142	25	15.4	4.2	32.51	1.06	6.29208	1.66	0.57	89.4	6.17	196.53	3.9
1	1	1	0	0	0	0	1	1	66	100	56	10.96	1.13	0.55	137	170	32	12.1	3.3	42.6	1.02	1.39797	1.4	0.96	68.9	6.04	337.74	3.65
0	1	0	0	0	0	0	0	1	71	70	70	4.58	1.62	0.37	150	171	25	15.2	4.2	35.56	0.61	0.01848	1.2	0.62	76.8	5.02	373.49	3.99
0	1	1	0	0	0	0	1	1	73	70	72	6.62	2.85	0.54	105	172	10	6.5	1.7	33.6	0.78	0.00552	1.03	0.46	72.4	4.33	380.02	3.63
1	0	1	1	1	0	0	1	1	58	100	70	5.13	1.37	0.36	148	149	17	10.7	1.7	39.12	10.87	1.1594	0.97	0.4	82.2	10.04	326.31	3.3
0	1	0	0	0	0	0	0	0	76	60	72	4.51	1.05	0.27	132	136	37	9.9	2.4	38.81	0.6	0.1349	1.28	0.37	60.6	4.46	286.65	3.9
0	1	1	0	0	0	0	0	0	76	70	98	10.02	0.69	0.62	149	187	16	8	1.4	34.45	1.05	0.49686	1.6	0.58	80.8	6.67	381.05	3.81
0	1	1	1	0	0	0	0	1	55	70	72	5.8	1.7	0.26	132	123	13	18.1	5.9	37.45	0.86	0.00325	1.11	0.51	80.8	6.73	230.94	3.45
0	0	0	0	1	0	0	0	0	42	88	78	6.97	3.09	0.42	138	270	32	7.2	1.6	40.15	2.07	0.35568	1.42	1.3	48.6	4.42	394.79	3.99
0	1	0	0	0	0	0	0	1	57	84	79	3.86	1.56	0.29	123	184	15	10.8	2.5	34.63	0.93	0.05576	1.17	0.95	50.3	6.8	243.95	3.55
1	1	0	0	0	0	0	0	0	67	76	76	3.38	0.98	0.19	142	137	23	15.5	4.2	38.78	0.71	0.0855	1.48	0.66	93.5	4.5	287.25	3.87
1	1	1	1	0	0	1	0	1	67	100	132	6.76	1.01	0.72	118	77	15	14	4.1	35.32	0.97	0.10175	1.18	0.46	714.4	3.03	429.58	5.16
0	0	0	0	0	0	0	0	0	56	70	75	5.47	1.25	0.31	134	176	56	13.3	3.8	36.32	0.69	0.066	1.78	0.67	47.9	4.97	394.31	4.04
1	1	1	0	0	0	0	0	1	75	72	66	6.41	1.06	0.42	105	178	24	11	2	34.54	0.63	0.01545	1.6	0.59	85.9	5.05	488.69	4.99
0	0	1	0	0	0	1	1	0	83	70	80	7.12	1.05	0.53	114	184	16	18.2	5.3	36.07	0.67	0.5226	1.07	0.52	67.4	3.46	327.41	3.36
0	1	1	1	0	0	0	0	1	72	70	72	9.89	1.68	0.55	130	285	20	12.1	1.9	42.76	1.77	1.13848	1.11	1	69.4	6.53	415.89	4.88
1	0	0	1	0	0	1	1	0	79	100	82	4.56	0.99	0.36	104	117	17	13.4	3.3	34.62	1.4	0.03479	1.11	0.95	61.1	8.9	259.22	3.93
0	0	1	1	1	0	0	0	0	57	78	91	8.97	1.52	0.48	127	336	164	13.8	3.5	33.22	2.7	3.2184	1.07	0.78	41.5	19.1	166.9	3.6
0	0	0	0	1	0	0	1	0	73	100	95	14.47	1.22	0.38	145	207	45	17.2	2.7	45.78	2.11	0.29469	1.33	1.11	83.3	7.2	264.65	3.98
1	1	0	0	0	0	0	0	1	82	70	80	4.25	1.28	0.43	134	151	25	15.9	3.3	37.67	1.23	0.1164	1.16	0.48	61.7	6.37	194.59	3.29
0	0	0	0	0	0	0	0	0	48	70	78	4.02	1.38	0.18	109	281	17	10.2	2.3	35.85	0.58	0.00128	1.35	0.5	45.8	6.06	275.82	4.1
0	0	0	0	1	0	0	1	0	63	60	108	22.58	1.35	0.43	145	221	93	10.4	2.1	35.89	2.32	0.1778	1.32	0.76	54.2	10.1	224.58	4.7
0	1	1	0	1	0	0	0	1	38	100	64	10.02	3.93	0.73	148	200	36	17.5	2.6	43.46	4.35	0.73623	1.04	0.67	58.6	5.2	410.78	3.9
0	1	0	0	0	0	0	0	1	52	70	82	10.94	2.13	0.89	152	216	440	15.6	2.7	40.78	0.98	0.144	1.27	0.81	75.4	6.8	339.87	4.3
0	0	1	0	0	0	0	0	0	69	90	72	4.96	1.26	0.2	131	193	20	10.8	2.5	47.35	1.18	0.29736	1.7	0.72	51.8	5.38	305.68	3.6
0	1	0	0	0	0	0	0	1	41	108	110	26.09	0.68	1.36	179	266	117	19.4	6.4	41.04	1.56	-0.49966	1.34	0.77	86.6	21.1	297.09	4.07
0	1	0	0	0	0	0	0	0	49	80	69	5.29	1.48	0.33	156	229	19	14.5	2.5	43.19	1.27	0.0696	1.15	0.69	53.1	5.51	356.64	4.37
0	1	0	1	0	0	0	0	0	58	70	78	8.15	1.26	0.33	162	232	32	9.7	1.8	42.88	1.45	0.04692	1.17	0.86	61.5	4.89	286.7	5.12
1	1	0	0	0	1	0	1	1	81	80	70	6.73	1.01	1.5	108	123	21	8.7	5.6	32.14	0.6	0.28512	1.48	0.44	76	5.44	463.82	3.66
0	0	1	1	0	0	0	0	0	58	72	74	9.05	2.25	0.63	151	274	13	10.9	1.9	39.01	1.83	0.45832	1.01	0.65	57.9	7.19	230.85	3.3
0	1	1	0	1	1	0	0	1	47	100	72	5.09	1.54	0.38	158	262	21	14.7	2.4	40.77	1.93	0.2772	1.24	0.86	76.1	5.21	425.75	4.06
0	1	0	0	1	0	0	0	1	51	114	85	16.73	2.71	1.07	168	256	279	18.5	2.7	39.5	2.46	0.0406	1.29	0.62	80.9	5.83	332.75	3.91
0	1	1	0	1	0	0	0	0	54	100	72	10.39	1.78	0.58	169	144	25	30.8	6.1	43.94	3.35	0.63288	1.32	0.84	69.3	6.12	415.58	3.72
0	1	1	0	1	0	0	0	0	55	108	113	9.53	1.11	0.31	154	171	31	20	3.3	50.98	2.88	0.16952	1.2	0.86	68.3	5.62	263.64	3.78
0	0	1	0	0	0	0	0	0	41	90	72	6.82	1.89	0.64	117	265	15	9.2	1.7	41.54	0.81	0.00765	1.29	0.36	52.5	6.26	222.95	3.59
0	1	0	0	0	0	0	0	1	39	62	43	16.52	1.62	0.74	148	275	47	10.5	3	36.12	1.64	0.02793	1	0.46	95.9	7.9	357.97	3.6
1	1	0	1	0	0	0	0	1	59	62	59	15.56	1.01	0.61	139	260	18	13.9	2.4	45.84	1.38	0.05568	1.32	0.61	59	9.06	216.73	3.02
0	1	1	0	0	0	0	0	1	64	90	80	8.64	1.49	0.31	165	171	31	22.8	4.5	46.69	0.81	0.11078	1.51	0.74	88.5	5.76	260.18	3.74
1	1	1	0	1	0	0	1	1	48	86	70	8.52	1.12	0.42	149	269	84	14.7	2.7	54.14	2.6	0.03552	2.49	0.8	72.3	4.6	268.8	4.08
0	1	1	0	0	0	0	0	1	75	80	70	5.33	0.7	0.27	105	349	23	9.6	2.2	38.08	1.04	0.62974	1.46	0.77	55.3	6.74	158.5	4.49
0	1	1	0	1	0	0	0	0	40	82	72	5.7	1.71	0.47	170	169	29	16.4	2.5	46.51	1.42	0.0595	1.23	1.09	74.7	8.6	276.98	3.5
0	0	0	0	1	0	0	0	0	61	60	54	3.09	1.4	0.16	145	173	31	17.3	3.1	48.94	1.9	0.06666	2.2	0.89	52.8	4.52	176.82	4.08
1	1	1	0	0	0	0	0	1	48	108	78	10.04	3.27	0.51	175	176	330	9.1	1.9	36.55	2.89	0.03498	1.4	0.77	92.9	9.9	434.2	3.85
1	1	1	1	1	0	0	0	1	44	92	90	7.24	1.99	0.51	142	180	23	7.1	0.9	41.13	12.03	6.72882	0.95	0.45	96.6	18.68	364.55	3.66
0	1	0	1	1	0	0	0	1	51	100	63	14.49	2.03	0.62	175	172	62	11.3	1.8	51.06	1.62	0.1122	2.69	1.26	69.8	8.99	345.4	3.83
0	0	0	0	1	0	0	0	0	59	70	80	4.02	1.05	0.24	155	160	23	12.7	1.9	53.42	3.25	0.10864	1.51	0.91	53.4	5.09	249.6	4.29
1	1	1	1	0	0	0	0	0	48	90	78	5.58	1.22	0.35	136	178	16	7.8	1.4	43.74	1.5	0.47824	0.9	1.04	115.5	4.67	389.67	4.29
0	0	1	0	1	0	0	0	0	55	90	72	6.14	1.54	0.56	126	227	16	17.2	3	36.86	1.55	0.51408	2.04	0.74	50.6	4.79	283.38	3.3
0	1	1	0	0	0	0	0	1	53	80	68	5.95	1.73	0.37	155	141	22	13.2	2	42.75	1.27	0.03441	1.19	0.83	79.5	5.17	401.35	4.46
1	0	1	0	0	1	0	0	0	79	90	76	5.73	1.42	0.49	144	197	41	15.5	2.4	33.54	1.53	0.11542	1.76	0.75	106	4.64	512.26	4.29
0	1	0	0	1	0	0	0	0	67	82	70	11.25	1.92	0.75	143	159	42	5.7	0.3	44.29	15.84	0.86779	1.53	0.29	83.3	4.53	525.88	4
0	1	1	0	0	0	0	0	1	52	114	82	9.53	1.61	0.49	148	165	76	11.4	1.5	42.09	1.67	0.22815	1.72	0.87	92.3	6.93	326.81	4.3
0	1	0	0	1	0	0	0	1	44	90	86	6.48	1.19	0.3	160	170	65	13.6	2.2	45.21	1.84	0.441	1.61	1.06	60.6	7.8	313.36	3.2
0	1	0	1	0	1	0	0	1	34	100	95	12	0.82	0.43	161	252	64	15.7	2.7	47.06	11.41	0.496	2.59	0.72	73.6	8.6	469.83	3.99
1	1	1	0	0	1	0	0	1	52	80	80	13.06	2.22	0.89	143	252	193	11.9	3.9	34.64	1.02	0.52997	1.11	0.32	89.3	5.54	490.71	4.4
0	1	1	0	0	0	0	0	0	60	90	68	6.32	1.08	0.4	150	147	21	16.1	3.6	44.08	1.17	0.00222	0.89	0.33	96.8	4.48	396.56	4.24
1	1	0	1	1	0	1	0	0	77	74	110	8.28	0.94	0.34	135	141	28	15	3.3	37.83	1.74	0.04672	1.73	0.85	85.5	6.02	278.65	4.37
0	0	0	0	0	0	0	0	0	42	80	78	4.73	1.06	0.19	138	274	15	20.2	3.9	42.43	0.75	0.00218	2.04	0.53	41.2	5	238.78	3.71
1	1	0	0	0	0	0	0	1	65	100	68	3.6	1.32	0.38	141	315	41	8.5	2	35.7	1.64	0.15136	1.3	0.64	73.7	4.96	345.76	4.49
0	0	0	0	0	0	1	0	0	58	80	148	6.74	1.62	0.49	130	223	45	18.5	2.3	33.94	5.49	0.13912	2.07	0.89	53.9	5.54	351.17	3.95
0	1	0	0	1	0	0	0	0	64	92	68	5.8	0.93	0.31	94	109	55	8.5	1.3	35.47	2.16	0.01593	1.61	0.49	81.2	5.71	424.22	3.97
0	0	0	0	0	0	0	0	0	81	72	67	8.75	1.02	0.29	141	220	191	9	1.7	35	1.31	0.33694	2.32	0.82	43.5	8.58	227.9	3.69
0	1	0	0	1	1	0	0	1	36	78	80	10.99	1.77	1.08	163	165	24	18.3	3.1	38.54	2.03	1.88328	1.57	0.8	78.5	5.16	500.07	4.33
0	0	0	0	1	0	0	0	0	76	60	73	7.43	1.01	0.35	134	200	23	13.7	2.1	46.06	2.22	0.06237	2.57	1.28	59.7	7.23	311.02	3.5
1	1	1	0	0	1	0	1	1	63	86	67	6.5	1.35	0.34	144	288	100	9.3	2.2	29.06	0.88	1.91889	1.01	0.59	84	6.1	465.36	3
0	1	0	0	0	0	0	0	0	59	76	76	9.43	1.29	0.34	170	123	183	25.7	5.9	43.05	1.5	0.0133	2.88	0.73	65.6	10.6	359.95	4.1
0	0	0	0	0	0	0	0	0	57	80	70	8.12	1.5	0.35	153	226	13	10.5	1.9	45.88	1.61	0.00576	1.73	0.55	49.8	5.45	275.39	3.51
0	0	0	0	0	0	0	0	0	65	70	72	5.45	1.38	0.32	130	257	33	10.4	1.6	38.29	0.98	0.33812	2.31	0.84	45.7	4.36	285.54	4.03
1	1	1	0	0	0	0	0	1	63	100	64	5.56	0.78	0.34	145	156	21	18.5	3.6	42.55	1.19	0.13886	1.38	0.46	83.7	4.95	396.56	4.08
0	1	0	0	0	0	0	0	1	70	90	90	10.93	0.56	0.23	140	213	662	11.9	2	36.07	1.8	0.34228	1.85	0.76	64.3	6.5	344.27	4.2
1	1	1	0	0	0	0	0	1	50	90	73	8.11	1.46	0.41	159	315	19	8.6	1.7	40.33	0.78	0.83232	1.21	0.61	78.6	4.68	338.23	4.68
0	1	0	0	0	1	0	0	1	44	90	72	6.01	2.21	0.28	153	216	32	13.3	2.6	41.51	2.36	0.02525	1.64	0.43	75.4	4.89	454.06	4.15
1	1	0	0	1	1	0	0	1	51	70	59	19.06	1.09	0.93	153	249	242	18.6	4.5	39.32	1.74	0.11025	3.6	0.59	88	6.3	510.25	3.83
1	1	1	0	0	0	0	0	1	67	70	63	13.13	0.64	0.7	128	255	298	11.6	2	38.75	0.85	0.2114	1.65	0.66	161.7	5.25	651.38	4.68
1	1	0	0	0	1	0	0	1	52	60	72	8.41	2.47	0.73	120	220	68	9.6	1.9	31.45	0.86	0.97451	1.51	0.55	81.3	7.17	546.63	4.16
0	1	0	0	0	0	0	0	1	71	80	76	5.98	0.97	0.26	132	256	22	6.4	1	34.59	0.57	0.17787	2.23	0.73	59.9	5.19	269.21	4.46
0	1	0	0	0	0	0	0	0	62	90	95	4.08	1.29	0.38	139	80	39	16.5	3.8	34.55	0.81	0.0043	2.09	0.39	68	4.37	369.53	4.29
0	1	1	0	0	0	0	0	0	59	86	58	4.66	1.39	0.41	118	174	13	8.6	1.6	31.19	0.65	0.15964	1.8	0.64	82.6	4.77	405.93	4.19
0	0	0	0	0	0	0	1	0	77	56	61	4.56	1.09	0.39	123	142	47	16.5	2.7	31.87	1.05	0.26046	1.79	0.8	72.1	5.9	327.5	3.93
0	1	0	0	1	0	0	0	0	60	60	78	4.71	0.72	0.4	157	152	25	11.3	1.5	34.41	3.53	0.03192	1.69	0.64	73.4	4.04	396.01	4.4
0	0	1	0	1	0	0	0	0	60	80	75	5.8	1.22	0.31	126	187	16	10.6	2.1	39.36	0.69	0.11076	1.48	0.72	49	4.53	310.87	4.01
0	0	0	0	1	0	0	0	0	48	70	78	7.29	1.83	0.38	132	296	19	7.6	0.7	33.23	4.8	0.23028	1.5	0.73	43.7	9.12	293.2	3.61
0	0	1	0	1	0	0	0	0	52	66	80	8.42	1.36	0.39	87	261	18	8.5	0.8	33.44	2.67	0.40185	1.46	1.43	152.5	8.18	334.54	4.13
0	1	0	0	0	0	0	0	0	72	50	61	4.86	1.09	0.13	126	218	23	10.5	1.7	32.01	2.08	0.11132	1.04	0.56	83.3	5.07	444.71	4.02
0	1	1	0	0	0	0	0	0	42	90	70	4.92	1.57	0.24	164	149	27	14.1	2.5	48.69	1.75	0.02516	1.58	0.57	72.5	4.35	313.33	4.02
0	1	1	0	0	0	0	0	1	55	96	77	8.17	1.99	0.97	166	250	24	11.8	1.9	36.05	1.07	0.00315	2.63	0.52	67.6	4.5	316.53	4.71
0	1	1	0	0	0	0	0	0	59	90	77	8.04	1.3	0.69	157	245	22	12.1	2.5	46.91	1.88	0.06106	1.4	0.67	50.9	3.8	398.96	4.32
1	1	1	0	0	1	0	1	1	77	80	82	9.38	1.54	0.57	139	232	36	14.5	4.3	34.61	0.74	0.15012	1.17	0.33	107.6	9	454.66	4.78
0	1	0	0	0	0	0	0	1	53	60	72	5.59	1.51	0.44	149	203	27	13.4	2.6	36.03	0.81	0.0187	1.53	0.62	97.9	6.33	426.93	4.1
1	1	1	0	0	0	0	0	0	64	100	78	5.09	0.7	0.24	143	191	15	11.7	2.4	38.36	0.79	0.28644	1.5	0.89	73.9	7.11	278.88	4.44
1	1	1	0	1	0	0	0	0	70	90	82	6.82	1.29	0.35	155	121	30	11.1	2	37.37	3.32	0.57273	1.85	0.79	69	12.03	383.52	4.36
1	1	0	0	0	0	0	0	1	60	86	98	5.4	1.24	0.38	141	295	27	11.8	2.3	33.66	1.18	0.07475	1.5	0.62	106.8	6.6	310.54	4.57
0	1	1	0	0	1	0	0	1	56	90	72	7.6	2.06	0.52	127	176	25	3.1	0.9	33.6	0.94	0.01955	1.93	0.49	105.7	4.48	425.42	4.37
1	1	0	0	0	1	0	0	1	76	70	70	6.12	0.46	0.29	120	120	147	14.8	3.1	30.9	0.58	0.01032	1.7	0.49	86.5	6.2	505.92	2.85
1	1	1	1	0	0	0	0	0	59	80	69	5.42	0.9	0.35	139	136	30	28.8	9.2	32.96	2.31	0.2317	1.93	0.64	74.6	12.49	309.42	4.8
0	0	1	0	0	0	0	0	0	54	90	60	5.45	1.25	0.39	149	177	26	8.1	1.6	41.02	1.26	0.14762	1.46	0.45	63.4	6.4	352.93	3.5
0	1	1	0	1	1	0	0	1	37	110	65	7.84	1.11	0.66	157	221	43	19.4	3.1	42.76	1.97	0.09752	1.66	0.95	183.1	4.45	724.22	4.1
1	1	1	1	1	0	0	0	1	54	70	72	6.57	2.08	0.36	158	180	17	19.1	2.5	39.33	2.22	0.5152	2.35	1.36	61.6	14.33	374.65	4.69
0	1	1	0	1	0	0	0	0	77	70	78	5.41	1	0.45	127	277	18	8.5	1.5	36.26	1.85	0.158	1.95	0.9	47.5	5.04	278.06	3.62
0	1	0	0	0	0	0	0	0	61	80	68	5.66	1.81	0.28	159	201	22	14.8	3.1	38.51	0.8	0.00381	2.58	0.47	70.9	5.72	393.99	4.19
0	0	1	0	0	0	0	0	0	75	80	55	5.2	1.21	0.18	129	248	28	11.6	1.7	30.43	1.35	0.06384	2.44	0.98	64.9	7.81	330.24	3.76
0	1	1	0	1	0	0	0	1	41	70	72	10	2.83	0.85	153	226	27	6.8	1	41.15	4.89	0.03288	1.85	0.64	58.9	6.8	348.73	3.9
0	0	1	0	0	0	0	0	0	59	90	72	6.33	2.76	0.58	135	265	31	13.1	1.9	39.23	2.66	0.04418	1.81	0.85	47.6	7.36	207.51	3.74
0	1	1	0	0	0	0	1	0	66	100	62	6.88	1.65	0.36	158	182	14	8.1	1.6	39.66	0.91	0.024	1.1	0.53	69.1	7.16	388.22	3.44
0	1	1	0	0	0	0	0	0	50	72	99	6.62	1.2	0.32	150	295	16	13.5	3.1	38.78	0.61	0.00678	1.59	0.45	76.5	5.24	345.87	3.56
0	0	0	0	0	0	0	0	0	69	82	70	4.09	0.76	0.31	137	267	18	8	1.6	34.42	0.7	0.16112	1.77	0.59	46.1	8.04	227.67	4.11
1	1	1	1	1	1	0	0	0	46	102	110	14.18	0.71	0.16	133	211	20	10.8	1.9	47.3	1.86	2.89363	1.49	0.52	167.6	12.92	545.76	4.61
0	1	1	0	0	0	0	0	1	82	120	79	4.26	0.91	0.11	140	220	21	13.6	3.4	41.34	0.66	0	2.25	0.63	116.1	4.8	509.48	3.95
0	0	1	0	0	1	0	0	0	70	90	70	6.83	1.97	0.42	132	316	19	14.1	2.5	37.89	1.07	0.03129	2.56	0.54	95.1	7.2	490.37	3.2
0	0	1	0	0	0	0	0	0	71	100	88	4.74	1.09	0.26	119	239	16	16.3	2.8	35.73	0.99	0.11016	1.65	0.61	49	5.3	259.23	3.66
0	0	1	0	0	0	0	0	0	60	80	78	17.61	1.06	1.14	119	257	170	21.3	5	36.83	1.39	3.32703	1.25	0.56	66	7.03	303.86	3.39
0	1	0	0	0	0	0	0	1	52	80	68	4.46	1.12	0.34	160	195	25	8	1.6	40.19	0.89	0.1155	1.82	0.8	67.6	5.27	359.15	4.59
1	0	1	0	0	0	0	0	0	81	70	69	3.67	0.92	0.27	113	28	19	9.4	2	31.67	1.01	0.05054	1.3	0.41	64.4	4.99	361.71	3.95
0	1	1	0	0	0	0	1	0	79	90	70	2.51	0.72	0.19	99	118	23	20.4	3.9	40.88	0.54	0.02992	2.02	0.64	58.2	5.06	314.47	4.51
1	0	1	0	0	0	1	0	0	69	80	56	6.03	1.99	0.24	130	205	24	14	2.4	35.4	0.86	0.01596	2.2	0.61	48.6	4.57	219.42	3.73
0	1	1	0	0	0	0	0	0	68	86	80	14.65	1.26	0.47	178	286	27	22.7	4.8	37.27	0.77	0.04004	1.66	0.45	63	3.71	385.55	4.62
0	1	1	0	0	0	0	0	1	75	52	72	14.53	0.68	0.74	108	206	18	6.4	1.7	25.24	0.58	-0.15387	1.19	0.33	270.5	4.31	559.9	4.27
0	0	1	0	0	0	0	1	0	65	90	72	6.67	2.66	0.38	127	272	21	12.4	2.4	38	1.11	0.17556	1.53	0.55	57.2	5.39	372.77	4.35
0	1	1	0	1	0	0	0	1	67	98	64	7.62	1.25	0.37	146	286	92	13	1.8	40.45	2.09	0.0318	1.7	1.12	76.5	4.53	329.67	4.15
0	1	1	0	1	0	0	0	0	61	80	86	4.5	1.51	0.29	158	175	30	8	1.2	36.86	1.04	0.04554	1.24	0.79	50.8	6.36	343.82	4.47
1	1	0	0	1	0	0	0	1	96	90	70	7.42	2.95	0.26	148	174	18	13.1	2.3	39.81	1.51	0.047	1.7	1.37	77.9	6.55	349.68	3.54
0	0	0	0	0	0	0	1	0	64	80	72	6.41	0.77	0.27	137	201	21	14.6	3.3	34.56	0.73	0.03102	1.23	0.49	64.9	4.6	211.98	3.79
0	1	0	0	1	0	0	0	1	46	90	72	5.54	1.52	0.31	181	177	25	14.9	2.2	43.41	3.47	0.11704	1.49	0.84	82.4	6.1	366.42	4.02
0	1	1	0	0	0	0	0	1	49	80	78	6.2	1.61	0.33	149	167	21	9.1	1.4	39.7	1.53	0.61845	1.15	0.75	68.1	4.03	372.37	4.18
0	1	0	0	0	1	0	0	1	78	80	78	3.6	0.99	0.39	129	124	31	8.1	2	36.73	0.6	0.01221	1.19	0.37	136.9	3.98	461.93	5.57
0	0	0	1	1	0	0	0	0	70	80	78	8.2	0.64	0.1	99	291	74	7.5	1.3	40.21	1.22	0.42098	1.92	1.17	75.7	8	268.48	3.5
1	1	0	0	0	0	0	0	1	61	70	72	5.34	1.33	0.34	153	204	22	6.8	1.2	44.21	1.02	0.04466	1.06	0.51	73.6	4.32	420.27	4.36
0	0	0	0	0	0	0	0	0	62	72	58	6.43	0.9	0.21	120	136	24	5	0.7	35.8	3.05	0.0264	1.41	0.86	63.3	6.32	297.44	3.75
0	0	0	0	1	0	0	0	0	51	90	68	6.79	2.76	0.05	144	248	16	8.2	1.6	42.72	24.41	0.36972	1.03	0.41	58.1	6.22	268.05	3.9
1	1	1	1	0	0	0	1	0	66	88	76	4.86	0.73	0.33	146	121	14	13.3	3.2	40.59	1.07	0.20192	0.83	0.52	60.7	6.42	370.23	3.96
1	0	1	0	1	0	0	0	0	69	111	93	8.47	0.83	0.18	138	215	35	11	2.2	48.06	0.76	0.02948	1.59	1	50.4	8.26	361.24	4
0	0	0	0	1	0	0	0	0	54	70	78	7.62	1.52	0.46	145	237	21	12.1	2.1	47.69	1.54	0.03906	1.5	0.78	43.1	4.27	319.49	4.3
0	0	1	0	0	0	0	0	0	69	90	72	4.1	1.46	0.32	144	240	21	10.3	1.5	38.37	1.27	0.01092	2.41	0.95	39	4.97	215.07	3.54
0	1	0	0	1	0	0	0	1	47	70	80	13.01	1.3	1.18	146	231	511	15.3	2.6	38.54	1.42	2.19564	1.23	1.2	58.7	7.15	207.74	3.86
1	0	0	0	0	0	0	0	0	65	80	78	5.23	1.42	0.3	147	253	22	13.7	2.1	37.83	3.11	0.08024	1.85	0.95	63.2	7.42	326.29	4.02
0	1	1	1	1	1	0	0	1	56	74	82	6.35	1.96	0.38	152	177	23	8.8	1.6	43.38	3.46	0.07544	1.21	0.65	70.7	4.91	501.92	3.82
1	1	0	1	0	0	0	0	1	51	75	66	8.55	2.16	0.66	166	141	20	19	3.6	43.39	2.82	0.03655	1.62	0.8	100	26.9	326.32	4.04
0	0	0	0	1	0	0	0	0	56	70	72	4.85	1.78	0.22	137	259	26	13.2	2.1	41.51	3.08	0.22188	1.94	0.9	56.6	7.51	349.77	3.83
1	1	0	0	0	0	0	0	0	70	60	55	9.57	0.73	0.29	138	158	133	18.2	5.2	39.82	0.55	0.00304	1.95	0.56	93.9	7.01	367.65	4.38
0	0	1	0	0	1	1	0	0	81	80	95	9.51	0.68	0.35	120	83	61	10.2	1.7	42.48	1.2	0.98256	1.21	0.56	89.3	6.95	559.6	4.41
0	1	1	0	0	1	0	0	0	35	120	78	4.1	1.34	0.27	152	267	18	12.8	2.2	46.19	1.59	0.04896	1.52	0.62	47.5	7	448.12	3.98
1	1	1	1	1	0	0	1	1	75	114	74	9.32	2.11	0.43	182	211	130	15.4	3.1	50.58	1.97	0.10302	2.26	0.96	105.3	12.22	416.64	3.32
1	1	1	0	0	0	0	0	1	51	122	123	10.24	1.98	0.43	191	233	45	11.8	2.3	50.49	2.02	0.25742	2.16	1.08	64.8	5.48	501.75	4.05
1	0	1	0	0	0	1	1	0	79	88	60	11.51	0.45	0.41	106	118	204	12.4	2.2	43.19	1.15	0.1254	2	0.64	75.9	5.37	367.09	3.59
1	1	0	0	0	0	0	0	1	66	80	78	11.16	0.8	0.36	164	215	31	12.2	2.4	48.56	1.6	0.02992	2.26	0.82	76.8	9.92	275.92	4.41
0	1	0	0	1	1	0	0	0	60	110	78	6.55	1.41	0.43	159	277	31	9.6	1.6	48.54	1.82	0.093	1.48	0.77	93.3	5.14	485.69	4.1
0	0	0	0	0	0	0	0	0	64	80	64	4.5	2.16	0.26	134	239	18	14.8	3.7	40.28	1.25	0.11832	1.49	0.64	47.6	4.38	245.51	4.01
0	1	0	1	0	0	1	0	1	78	80	80	5.24	1.59	0.34	149	145	25	13.5	5	37.67	1.01	0.1053	1.39	0.85	107	7.81	322.99	4.45
0	1	1	0	0	0	0	0	1	56	120	78	13.47	1.29	0.32	175	161	28	13.3	2.4	46.31	0.52	0.04641	1.63	0.65	62.1	6.1	289.17	3.9
1	1	0	1	0	0	0	0	0	64	70	72	14.67	1.42	0.65	127	112	21	6.7	1.6	34.26	0.72	0.00077	1.84	0.45	61.9	6.44	260.04	3.42
0	0	0	0	0	0	0	0	0	58	84	72	4.44	1.47	0.21	146	158	23	12.4	2.8	43.74	1.75	0.04615	2.02	0.65	48.2	6.22	344.62	4.21
0	0	1	0	0	0	0	0	0	70	90	75	6.73	1.22	0.29	156	129	22	18.3	4.1	43.83	0.97	0.0784	2.3	0.57	52.7	4.76	228.86	4.24
0	1	0	0	0	0	0	0	1	50	80	72	6.69	1.87	0.38	165	283	19	10.4	2.1	39.37	1.41	0.05074	1.77	0.79	61.9	4.43	349.54	4.16
0	0	0	0	0	0	0	0	0	56	80	70	4.76	1.58	0.24	113	155	17	6.7	1.7	35.24	0.96	0.01634	1.86	0.68	73.1	6.52	211.63	3.71
1	1	0	0	1	0	0	0	1	54	80	63	5.91	1.89	0.3	160	175	19	14.4	2.9	40.94	2.58	0.09072	1.48	0.94	114.8	5.04	273.88	4.02
1	0	1	0	0	0	0	0	0	71	84	82	5.82	1.74	0.33	129	124	24	9.6	2.6	39.73	0.66	0.0595	1.81	0.39	53.8	4.61	219.77	4.03
0	0	1	0	1	0	0	0	0	74	84	72	7.81	2.01	0.34	144	221	26	9.8	1.9	43.59	0.82	0.23751	2.48	0.81	53.1	4.37	287.4	4.16
0	0	1	0	0	0	0	0	0	60	90	72	4.7	1.97	0.23	144	221	47	12.8	3.5	44.56	0.92	0.0415	2.03	0.63	58.7	5.09	267.77	4.43
0	1	0	0	0	0	0	0	1	26	84	106	11.44	2	0.69	175	208	18	24.4	5.7	45.03	0.96	1.08216	1.57	0.71	60.2	4.82	381.77	3.91
0	0	0	0	1	0	0	0	0	55	80	72	4.74	1.54	0.18	155	246	18	13.1	2.6	46.26	1.97	0.0119	2.31	0.86	48.5	4.93	195.42	4.28
1	1	0	0	0	0	0	0	1	69	70	68	10.99	0.84	0.51	144	144	36	10.3	2.4	42.16	0.67	0.2842	1.33	1.09	51.4	5.15	281.13	4.06
0	0	1	0	0	0	0	0	0	72	70	68	4.08	1.16	0.24	116	137	21	6.8	2.1	34.47	0.68	0.0594	1.43	0.41	46.9	6.97	167.45	3.95
0	1	0	0	0	0	0	0	1	41	95	82	14.58	1.01	1.09	148	114	335	10.3	2.4	43.56	0.99	0.67197	1.55	0.91	72.4	5.92	296.51	3.21
0	1	0	1	0	1	0	0	1	74	83	90	9.34	0.78	0.59	139	197	71	11.1	2.4	37.59	1.39	0.76711	1.62	0.86	227.6	7.15	600.27	4.75
1	1	1	0	0	1	0	0	1	58	70	70	6.65	2.09	0.39	156	285	23	14.6	3.6	46.29	2.76	0.08528	1.54	0.81	76.5	5.14	460.74	3.91
0	0	0	0	1	0	0	1	0	59	70	76	6.21	2.44	0.34	144	147	17	14.1	2.7	40.86	1.72	0.48048	1.4	0.75	49.3	4.82	289.63	3.45
0	0	0	0	1	0	0	0	0	60	80	68	5.2	1.46	0.22	149	204	18	23.1	4.2	47.63	2.09	0.10682	1.6	1.11	59.3	4.74	166.83	3.84
0	0	0	0	0	0	0	0	0	54	80	90	3.82	1.55	0.23	113	219	16	7.3	1.8	41.44	1.41	0.00275	1.79	0.51	53.4	4.6	227.03	4.21
0	1	0	0	0	0	0	0	1	68	80	76	3.73	1.08	0.23	165	173	24	13.1	2.9	42.4	1.07	0.0498	2.03	0.66	80.3	5.15	291.32	4.13
0	1	1	0	1	0	0	0	0	48	90	78	5.16	1.42	0.29	157	160	28	12.6	2.4	44.53	1.1	0.1219	2.1	1	73.8	5.23	407.66	3.99
0	1	0	0	0	0	0	1	1	73	80	66	3.51	0.63	0.16	150	161	28	23.7	6.7	38.12	0.59	0.034	2.11	0.42	63.2	7.5	302.87	3.5
1	1	0	0	1	1	0	0	1	57	70	72	5.3	1.05	0.32	149	233	24	13.1	3.1	41.35	0.65	0.05544	1.67	1.22	61.7	4.18	451.25	4.54
0	1	0	0	1	0	0	0	0	83	70	78	5.98	0.63	0.66	130	248	14	11.6	2.6	34.17	1.21	1.20405	1.68	0.97	92.5	10.2	394.19	3.9
0	1	0	0	1	0	0	0	1	57	78	75	5.41	2.07	0.23	152	100	21	10.9	2.1	42.65	3.82	0.08424	1.64	0.69	69.4	8.9	443.4	3.4
1	1	1	0	1	0	0	0	1	52	80	95	9.49	0.8	0.13	136	115	32	15.3	3	33.93	1.84	0.16836	1.17	0.65	74.3	6.28	346.71	3.87
0	0	1	0	0	0	0	1	0	72	100	68	5.83	1.43	0.3	129	171	15	15.5	3.4	43.18	1.07	0.03596	2.14	0.65	64.5	4.42	180.7	3.49
0	1	1	0	0	0	0	0	1	69	80	78	9.31	4.28	0.63	140	181	40	19.3	4.6	46.72	2.06	0.10857	2.36	0.58	78.5	4.31	628.2	4.46
0	1	0	0	0	0	0	0	1	69	80	80	3.71	1.48	0.32	141	202	23	14.1	4.5	40.19	0.66	0.00465	1.73	0.31	62.8	4.84	271.27	3.81
1	0	1	1	0	0	0	0	0	57	88	64	9.28	1.03	0.75	144	131	17	18.2	4.9	37.72	1.37	2.1488	1.76	0.84	51.5	13.08	199.61	3.39
0	1	0	0	0	0	0	0	0	57	86	62	4.79	1.88	0.24	154	163	22	12.8	3.5	42.6	0.84	0.01947	1.82	0.58	82.1	3.83	364.42	3.94
0	0	1	0	0	0	0	0	0	67	70	72	3.2	0.9	0.26	140	195	23	16.7	3.7	42.54	1.5	0.04494	2.25	0.99	53.3	6.47	360.17	3.87
0	1	1	0	0	0	0	0	0	66	80	80	4.5	0.81	0.27	129	208	22	9.8	2.2	43.4	0.86	0.00296	1.38	0.74	62.2	4.95	283.56	3.66
0	1	0	0	1	0	0	0	1	50	88	73	5.93	1.95	0.3	163	208	22	12.8	2.4	41.78	2.51	0.06726	1.44	0.91	63.5	5.03	401.9	4.23
0	1	0	0	0	0	0	0	1	67	84	90	11.61	1.49	0.62	120	481	20	9.8	2.8	28.64	0.91	3.25863	0.91	0.62	59.2	4.59	356.51	3.99
0	1	0	1	0	0	0	0	1	45	80	72	7.07	1.72	0.52	176	205	20	10.1	2.3	47.17	1.6	0.2054	1.92	0.75	51	8.84	335.82	3.84
0	1	0	0	1	0	0	0	0	76	57	57	6.29	1.29	0.57	126	180	15	8	2	30.08	1.85	0.29481	1.23	0.56	91.3	5.73	363.29	3.9
0	0	0	0	0	0	0	0	0	53	70	80	4.36	1.6	0.22	117	254	20	6.6	1.3	36.24	0.51	0.00572	2.38	0.55	59.2	4.69	303.83	4.52
0	0	1	0	0	0	0	0	0	55	70	72	3.67	1.6	0.19	134	221	24	12.7	2.5	41.54	1.2	0.05085	1.77	1.04	69.6	4.57	342.94	3.81
0	1	1	0	0	0	1	0	0	69	78	73	10.8	1.91	0.38	164	176	25	8.9	2.3	36.58	1.08	0.02709	1.91	0.63	78.7	7.17	365.59	3.2
0	0	0	0	1	0	0	0	0	52	70	72	2.99	0.84	0.21	131	185	23	14.8	2.7	45.8	1.81	0.01972	2.04	1.05	45.6	5.06	213.03	3.61
1	0	1	1	0	0	0	0	0	52	85	72	4.55	1.25	0.3	126	155	18	9.4	2.5	39.66	1.45	0.0184	1.44	0.42	58.4	4.4	290.6	3.84
0	0	0	0	1	0	0	1	0	70	60	66	9.13	2.27	0.47	127	223	24	10.4	2.1	40.21	2.14	0.0555	2	0.9	57.1	7.69	295.2	3.39
0	1	0	1	0	0	0	0	1	59	70	72	12.04	1.83	0.55	177	177	422	21.9	4.2	36.78	1.44	0.27876	1.77	0.77	77	18.13	238.66	4.26
0	0	0	0	0	0	0	0	0	75	76	70	5.07	1.43	0.29	132	220	30	10.3	2.4	44.3	1.5	0.0558	2.05	0.68	74.9	4.12	199.52	4.88
0	0	1	0	1	0	0	0	0	57	90	80	6.23	2.34	0.54	140	316	21	7.5	1.6	37.39	2.51	0.1584	1.65	0.66	45.7	4.79	275.78	4.22
0	1	0	0	0	0	0	0	0	46	80	73	6.15	1.88	0.47	133	156	17	9.1	1.6	39.03	1.38	0.7677	1.61	0.85	65.9	4.34	292.93	4.18
0	1	1	0	0	0	0	0	0	69	100	71	7.26	1.16	0.33	149	196	25	6.7	1.5	39	1.2	0.0176	2.24	0.81	57.7	6.93	360.19	4.37
1	1	1	0	0	0	0	0	1	39	100	105	12.74	1.78	0.41	166	276	47	5.6	1.2	41.86	1.4	0.0284	1.67	0.82	77.1	5.67	516.96	3.61
0	0	0	0	0	0	0	0	0	42	80	72	8.72	1.81	0.75	148	191	12	8.1	2	37.83	0.78	0.07155	2	0.49	63.9	5.1	338.39	4.14
0	0	1	1	0	0	0	0	0	71	94	70	7.99	1.55	0.34	148	196	19	13.1	3.3	44.44	1.75	0.10302	1.62	0.59	54.7	7.4	261.41	4.01
1	1	1	0	1	1	0	0	1	45	98	80	5.44	1.97	0.35	151	278	26	8.5	1.7	44.18	5.62	0.27	1.38	0.92	62	5.03	520.94	4.02
1	1	1	0	0	0	0	1	1	55	68	55	15.88	1.18	1.37	147	212	516	13.7	3.9	44.21	0.75	-0.04164	2.13	0.65	81.2	9.75	321.49	4.37
0	1	1	0	0	0	0	0	0	64	90	70	4.59	1.13	0.29	154	208	41	8.9	2.5	34.82	1.56	0.0456	1.75	0.46	86.7	8.67	337.29	4.11
1	1	1	1	0	0	0	0	1	71	69	103	7.91	1.5	0.51	166	132	42	43.1	9	41.47	1.81	1.24814	2.05	0.83	78.6	13.64	238.9	3.37
0	1	1	0	0	0	0	0	0	81	90	92	13.71	3.08	0.63	178	202	24	16.3	5.2	33.37	0.69	0.45322	2.17	0.4	88.2	9.56	540.89	4.28
1	1	1	0	0	0	0	0	1	65	90	72	13.95	1.69	1.05	144	261	21	6.9	1.9	31.7	0.93	0.1265	1.38	0.87	91.8	13.9	584.31	3.81
1	1	1	1	1	0	0	1	1	53	86	60	3.72	1.16	0.26	148	122	18	8.6	1.7	36.83	5.99	0.114	1.61	0.62	73.4	13.24	288.62	3.8
0	1	1	0	1	0	0	0	1	52	90	60	6.27	0.93	0.33	146	209	20	20.5	4.2	46.3	1.4	0.03348	2.22	0.96	84.5	5.06	502.66	4.42
1	1	0	0	1	0	0	0	1	53	90	68	7.6	2.31	0.4	166	154	26	12.5	2.6	46.18	3.35	0.12871	1.7	1	64.4	4.92	320.09	4.36
0	0	0	0	0	0	0	0	0	38	80	81	4.66	1.82	0.21	152	149	18	15.4	4	43.13	0.48	-0.00793	2.25	0.47	38.3	5	223.92	3.65
1	0	1	0	1	1	0	0	0	56	88	62	8.23	2.12	0.37	132	242	18	11.2	2.3	40.56	3.41	0.6536	1.89	0.83	88.8	4.37	585.82	3.71
0	1	1	0	1	0	0	0	0	74	101	96	9.5	0.53	0.42	149	121	22	12.8	3	47.55	2.44	0.29128	2.55	0.96	92.6	7.11	303.41	3.99
0	1	1	1	1	0	0	0	1	61	60	50	13.44	1.18	0.63	164	171	740	20.9	6.5	34.43	1.12	0.1728	1.48	0.92	137	15.5	352.27	4.39
1	1	1	0	1	0	0	0	1	60	100	75	7.26	1.19	0.3	162	345	18	9.5	1.6	41.86	1.88	0.0924	1.43	0.97	67.8	5.94	359.51	4.17
1	1	1	0	1	0	0	0	1	57	88	71	7.22	2.14	0.57	163	253	16	9.1	1.8	40.1	1.84	0.2552	1.49	0.8	59.4	5.22	313.28	4
0	1	0	0	0	0	0	0	0	64	80	80	13.38	0.41	0.27	154	131	210	12.7	2.8	40.56	0.52	0.0594	2.06	0.68	53.1	8.29	301.96	4.69
0	0	1	1	0	0	0	0	0	69	90	70	6.21	1.71	0.37	131	219	14	6.9	1.2	38.16	1.62	0.17385	1.86	0.76	68.6	22.71	304.75	4.09
1	1	1	0	1	1	0	0	1	69	110	60	4.55	1.26	0.3	157	178	36	8.3	1.5	40.07	5.88	0.50402	1.33	0.51	82.7	9.79	459.26	3.91
0	0	1	0	1	1	1	0	0	63	80	79	11.11	2.18	0.44	138	135	131	31.7	10.1	32.39	2.52	0.0525	1.47	0.42	107	9.16	564.58	4.29
1	1	1	0	1	1	0	0	0	48	90	58	5.43	1.76	0.37	139	163	26	5.6	1.3	40.35	2.81	0.03808	1.38	0.43	100.5	4.84	575.26	4.31
0	1	0	0	0	1	0	0	1	54	72	68	6.32	1.79	0.41	153	209	30	15.3	3.1	41.39	1.03	0.00584	2.27	0.7	59.6	4.94	492.5	4.27
1	1	1	1	1	0	0	1	1	58	90	75	10.25	1.48	0.45	150	277	46	7.9	1.4	37.46	2.21	0.0381	1.6	0.71	81	8.95	327.41	3.81
1	1	0	0	1	0	0	0	1	70	70	47	7.3	1.73	0.77	116	225	28	8.2	1.7	41.44	1.77	0.0213	1.92	1.15	80.1	5.64	355.94	3.8
0	0	0	0	0	0	0	0	0	48	70	78	5.21	1.1	0.28	115	296	18	7	1.6	45.05	0.71	0.00144	2.32	0.63	56.7	4.98	370.89	4.33
0	1	0	0	1	0	0	0	1	42	88	89	9.5	2.55	0.67	171	155	30	4.2	0.7	39.12	12.85	0.93	1.2	0.29	86	5.64	586.9	4.14
0	1	0	0	1	0	0	0	0	45	70	78	6.29	1.44	0.52	148	241	25	15.7	3.8	35.59	2.35	0.13104	1.76	1.04	66.9	4.82	262.16	4.21
0	1	0	0	0	0	0	0	1	53	90	72	6.13	1.8	0.39	180	189	28	6.2	1.5	43.16	1.28	0.1251	2.05	0.71	90	5.15	365.84	4.65
0	1	0	0	0	0	0	0	1	53	90	78	12.15	1.81	1.04	184	150	62	17.2	4.2	42.98	1.31	8.67944	2.35	0.77	80.8	6	395.85	4.78
0	0	1	1	0	0	0	0	0	55	90	75	7.05	2.12	0.18	140	407	15	10.3	2.4	41.74	1.53	0.17175	2	0.78	56.6	6.34	386.31	4.66
0	1	1	0	1	0	0	0	1	57	90	72	4.94	1.63	0.31	154	146	22	8.5	1.2	40.64	1.72	0.19065	1.7	0.98	85.7	4.41	341.34	1.98
1	1	1	0	0	0	0	0	1	57	120	98	7.47	0.52	0.02	176	175	30	9.7	2.6	33.85	0.98	0.0372	1.78	0.83	69.2	14.77	285.79	3.37
1	1	1	0	0	1	0	1	1	67	80	80	8.17	1.62	0.44	148	155	37	11.7	2.4	44.09	1.59	0.12576	1.6	0.86	126	5.2	642.79	4.66
0	1	0	0	0	0	0	0	1	67	80	80	6.31	1.82	0.35	152	174	66	9.3	1.7	36.9	1.48	0.043	1.4	0.88	98.4	5.79	418.67	4.25
0	0	0	0	0	0	0	0	0	59	70	60	6.04	1.69	0.6	128	221	37	9.5	2.5	34.72	1.09	0.11424	1.52	0.36	58.2	4.96	260.35	3.42
0	1	0	0	0	0	0	1	1	69	80	68	5.46	0.85	0.24	151	258	22	13.1	2.9	37.9	1.91	0.02015	1.57	0.71	85	4.81	343	4.51
0	1	0	0	0	0	0	0	0	42	72	61	5.16	1.74	0.34	175	104	20	10.2	1.8	40.14	4.22	0.432	1.35	0.44	75	4.71	338.83	4.02
0	1	1	0	1	0	0	0	1	48	110	72	6.08	1.44	0.42	160	215	22	10.6	2.1	37.96	1.68	0.3549	1.36	0.98	98.4	5.32	538.98	3.82
0	1	0	0	1	0	0	0	1	41	104	89	8.6	1.4	0.36	171	235	22	8.6	1.4	45.37	1.03	0.05742	2.11	1.3	98.4	10.06	409.39	3.99
0	0	1	0	1	0	0	0	0	62	75	79	6.53	1.55	0.17	139	286	20	9.7	1.8	44.49	1.14	0.08704	2.08	0.73	65.3	7.26	312.23	3.48
0	1	0	0	1	0	0	0	1	62	76	70	8.4	1.92	0.39	149	195	23	15.6	2.9	41.99	1.23	0.10108	1.92	1.08	76.5	4.24	350.33	4.02
0	1	0	0	0	0	0	0	1	70	80	60	6.15	1	0.26	159	192	30	12	2.8	43.14	1.11	0.63063	2.43	0.63	43.5	5.11	276.73	4.7
0	1	1	1	1	0	0	0	1	60	90	90	9.73	2.48	0.74	157	223	19	11.1	2.2	37.12	1.87	0.04818	1.55	0.87	85.1	4.53	437.82	4.47
0	0	1	0	0	0	0	0	0	42	90	70	5.24	1.43	0.23	138	243	23	17	3.9	42.71	1.38	0.18868	1.72	0.69	45.9	4.93	373.7	3.92
0	0	0	0	0	0	0	1	0	68	90	78	4.39	1.04	0.34	136	179	21	9.6	2.1	42.21	0.93	0.15088	2	0.57	50.5	4.14	186.49	3.99
0	1	0	0	1	0	0	0	1	43	90	70	7.06	1.86	0.28	175	160	26	33.5	5.4	51.69	2.3	0.0192	2.09	0.74	68.9	4.73	328.79	3.88
0	0	1	1	0	0	0	0	0	81	80	70	7.97	1.46	0.7	122	203	18	26.9	5.8	37.24	1.51	0.88382	1.61	0.79	67	16.1	133.1	3.2
0	1	1	0	1	0	0	0	1	60	90	75	10.12	1.34	0.37	169	297	21	15.5	3.8	41.35	2.99	1.20834	1.61	0.9	61.7	10.66	265.83	3.88
0	1	1	0	0	1	0	1	0	76	84	72	7.7	1.12	0.44	163	111	26	12.1	3.1	45.1	1.48	0.07366	1.6	0.74	66.5	4.77	510.26	3.54
0	0	1	0	0	0	0	0	0	63	80	86	4.28	1.48	0.21	124	261	19	9.6	2.4	42.1	0.71	0.01456	2.22	0.47	70.2	4.51	301.31	4.36
0	0	0	0	1	0	0	0	0	60	86	67	5.95	1.51	0.29	136	264	32	9.7	1.7	37.92	0.98	0.18224	1.71	0.9	55.6	5.32	257.7	3.71
0	1	1	0	0	0	0	1	1	49	120	76	4.54	1.59	0.16	140	180	16	9.4	2.4	34.51	0.69	0.06783	1.68	0.61	82.2	5.25	375.22	4.16
0	1	1	0	1	1	0	0	1	73	110	102	8.44	1.48	0.42	158	260	29	15	3.5	35.54	1.65	6.55856	1.93	1.21	58.8	7.1	507.77	3.13
0	1	1	0	0	0	0	0	0	47	60	70	8.86	2.68	0.59	157	260	31	13.7	2.3	43.66	1.77	0.00744	1.2	0.89	95.9	5.04	343.65	3.85
1	1	1	1	0	1	0	0	1	82	80	75	6.48	1.65	0.4	131	159	110	15.1	4.9	36.75	1.5	2.47832	1.72	0.73	90.7	6.77	427.17	3.07
0	0	0	0	1	0	0	1	0	58	90	80	15.95	1.2	0.7	161	275	25	19.6	3.5	45.81	2.17	0.07482	2.49	1.09	50.7	4.32	282.57	4.29
1	0	0	0	0	0	0	0	1	80	80	95	3.33	0.98	0.33	150	185	30	9	2.1	40.19	1.23	0.40392	1.95	0.84	62.7	5.75	230.38	4.76
0	0	0	0	0	0	0	0	0	46	70	80	5.17	2.65	0.31	130	167	19	7.6	1.7	35.21	0.46	0.02419	1.99	0.58	51.9	3.68	302.89	4.03
1	0	0	0	0	0	0	0	0	75	60	80	14.15	1.61	0.52	104	261	49	8	1.6	37.33	1.41	0.1524	2	0.75	45.6	8.37	301.36	3.41
0	1	0	0	0	0	0	0	1	57	80	64	6.91	1.05	0.59	148	215	20	42.4	10.9	38.98	1	2.03918	2.25	0.48	75.6	5.36	385.1	3.44
0	1	0	0	1	1	0	0	1	56	70	68	3.87	1.34	0.19	145	165	31	20	4.5	42.98	0.76	0.04968	2.17	0.82	51.9	4.83	426.62	4.3
1	1	0	0	1	0	0	0	1	37	85	74	12.45	2.93	0.76	180	242	39	9.8	2.5	37.76	2.41	0.35412	1.4	0.98	61.3	5.16	373.85	3.9
0	0	1	0	0	1	0	0	0	66	84	68	7.97	1.27	0.41	161	398	54	6.5	2	40.1	1.3	0.54	2.05	0.64	55.8	5.77	487.76	4.72
0	0	1	0	0	0	0	0	0	64	84	88	5.31	1.29	0.62	127	213	27	6.5	1.6	30.75	0.8	2.2716	1.52	0.61	59.6	6.03	374.04	3.16
0	1	0	0	0	0	0	0	1	61	90	64	12.51	2.93	0.44	146	369	165	14.7	3.1	32	1.39	0.1656	1.16	0.65	90.5	6.93	266.15	4.28
1	1	0	0	0	0	0	0	0	61	70	60	9.12	2.16	0.62	135	343	23	9.8	3.2	36.06	1.24	15.60564	1.67	0.95	84.3	7.6	350.33	4.4
0	1	1	1	0	0	0	1	1	74	100	78	4.22	0.68	0.3	153	149	36	17.1	3.1	39.81	1.62	0.02867	1.29	0.86	78.5	6.33	390.26	3.81
0	1	1	0	0	1	0	0	1	63	80	81	7.47	1.37	0.28	143	198	47	13.2	2.6	32.14	1.41	0.55692	1.15	0.84	74.2	6.75	474.47	3.17
0	1	1	0	1	0	0	0	1	66	104	69	8.65	1.38	0.5	179	295	57	11	2.6	55.16	2.57	0.17052	3.04	1	70.6	6.88	346.54	4.35
1	1	0	1	0	0	0	0	1	59	85	82	12.8	0.95	0.23	153	191	87	12.2	2.7	34.1	1.16	0.02592	1.4	0.58	80.3	11.6	382.49	3.8
1	0	1	0	1	0	0	0	0	81	90	99	8.96	1.79	0.62	141	218	59	14.8	3.5	38.71	2.25	0.20221	1.69	0.94	51.3	6.04	182.97	4.05
0	1	1	0	1	1	0	0	1	41	114	87	11.68	2.34	0.71	138	436	259	15.1	3.3	42.05	2.38	0.0672	1.93	0.84	95.9	6	591.98	4.31
0	1	1	0	0	0	0	0	1	60	80	70	7.09	2.57	0.34	135	184	25	11.6	2.8	34.74	0.68	0.00575	1.42	0.48	73.4	3.75	261.46	3.86
0	1	0	0	1	0	0	0	1	75	80	76	5.62	1.62	0.52	140	112	36	21.5	5.1	40.83	1.06	0.0235	2.32	0.9	62.1	4.67	355.16	3.9
0	1	0	0	0	0	0	0	1	65	74	87	7.64	0.79	0.24	130	214	591	21.1	4.4	32.5	1.52	0.13328	1.5	0.76	54	10.37	360.39	3.94
0	0	0	0	1	0	0	0	0	63	80	72	6.38	0.66	0.27	121	181	35	7.9	1.5	36.69	1.79	0.16032	1.85	1.23	35.7	8.38	289.36	3.46
0	0	1	0	1	0	0	1	0	60	80	78	5.85	1.85	0.44	93	233	18	8.4	1.5	37.03	1.3	0.03969	2.23	0.94	45.5	4.06	167.95	3.61
0	1	1	0	0	0	0	0	1	72	90	80	4.78	0.88	0.29	158	173	33	13.8	2.8	36.11	0.81	0.34425	1.33	0.8	67.4	7.89	379.36	3.52
1	1	0	0	1	0	0	0	1	67	63	71	8.21	2.59	0.76	129	323	36	5.1	1.2	34.6	3.57	0.5208	1.8	1.19	96.4	4.08	360.55	4.23
0	0	0	0	0	0	0	0	0	40	80	72	6.07	2.2	0.39	111	191	22	4.6	0.8	35.97	1.48	0.02565	1.66	0.69	58.7	4.2	230.89	3.95
0	1	0	0	0	0	0	0	0	65	70	70	7.04	1.75	0.58	126	70	23	29.5	6.6	36.51	1.37	0.00578	1.66	0.69	57.7	4.32	314.11	3.12
0	0	1	0	0	0	0	0	0	66	80	60	5.14	1.69	0.3	130	142	24	17.1	3.9	45	0.76	0.00729	2.24	0.74	53.4	5.86	297.96	4.09
0	0	1	0	1	0	0	0	0	60	120	78	10.3	2.36	0.61	156	232	32	16.7	3.3	42.24	2.61	0.42912	1.62	1.28	30.6	6.13	332.39	3.27
0	0	1	1	1	0	0	0	0	71	70	75	4.21	1.22	0.2	134	229	24	17.1	3.4	43.4	6.02	0.1974	1.66	0.88	280.8	17.8	391.76	3.58
0	0	0	0	1	0	0	0	0	60	81	90	7.14	1.46	0.3	137	196	37	9.3	2.2	43.44	1.82	1.0164	2.4	1.21	48.6	7.23	336.54	4.02
1	0	1	1	0	0	0	0	0	65	100	100	8.64	2.41	0.57	119	348	12	13.3	4.7	33.62	1.37	5.34303	1.27	0.72	65.8	10.4	159.6	3.49
0	0	0	0	0	0	0	0	0	71	80	86	4.95	0.98	0.44	135	139	40	19	4.8	36.01	0.73	0.0768	1.38	0.68	51.4	4.88	454.42	3.74
0	0	0	0	0	0	0	0	0	51	90	72	7.05	2.81	0.32	142	206	31	10.7	2.3	40.13	1.2	0.07473	1.2	0.65	58.3	4.57	417.34	3.93
0	0	0	0	1	1	0	0	0	55	68	70	4.87	1.98	0.24	123	221	32	8.1	1.5	36.52	4.71	0.13068	1.43	0.72	39.3	6.21	441.82	3.29
0	1	0	0	0	1	0	0	1	53	82	65	8.52	1.64	0.49	151	236	85	22.4	6.2	40.77	1.07	0.02378	1.5	0.68	89.2	7.75	431.8	3.83
0	1	1	0	0	1	0	0	1	59	100	70	5.28	1.33	0.36	146	235	26	17.1	4.1	43.66	1.96	0.05445	1.48	0.65	65.7	6.74	498.83	3.86
0	0	0	0	1	0	0	0	0	57	100	72	5.02	1.41	0.2	144	202	17	16.1	2.7	34.28	1.26	0.07272	1.73	0.86	44.7	4.24	201.11	3.44
0	0	0	0	1	0	0	1	0	75	80	78	7.09	1.47	0.34	112	210	24	4.2	0.9	30.48	1.6	5.5425	1.74	0.83	70	4.38	375.99	4.63
1	1	0	0	1	0	0	0	1	58	108	72	16.02	1.22	0.51	159	222	341	19.2	4.2	36.94	1.16	0.18908	1.71	1.19	68	6.89	390.54	3.85
0	0	1	1	0	0	0	1	0	69	82	83	6.97	0.67	0.17	111	254	320	6.9	1.9	39.2	0.79	0.40375	1.69	0.88	104.1	12.98	387.02	4.08
1	1	0	0	0	1	0	0	0	51	72	80	8.23	1.07	0.44	142	163	186	27.2	8.3	35.52	1.1	1.05432	1.19	0.61	90.6	8.07	434.76	4.02
0	1	0	0	0	0	0	0	1	64	72	73	3.98	1.45	0.32	138	213	33	9.2	2.6	31.54	0.45	0.0011	1.62	0.47	50	5.66	285.66	4.07
0	1	0	0	0	0	0	0	1	56	70	70	8.96	1.4	0.37	141	423	19	6.4	1.9	35.1	1.24	1.55295	1.06	1.26	66.4	3.18	344.46	3.82
0	0	1	0	1	0	0	1	0	61	90	70	5.35	2.04	0.24	132	209	13	14.1	3	36.98	1.57	0.0072	1.17	0.89	58.5	4.28	276.91	3.07
0	0	1	0	1	0	0	0	0	61	80	54	9.52	1.23	0.26	158	227	33	15.3	3.1	44.09	1.19	0.07497	1.96	1.25	39.1	5.96	276.66	3.99
1	1	1	0	0	0	0	1	1	69	92	70	7.46	1.56	0.36	153	215	31	9.8	2.5	42.27	1.07	0.07905	1.36	0.64	75.6	4.45	375.17	3.76
0	1	1	0	0	0	0	1	0	66	84	80	6.32	1.31	0.49	146	175	17	13	2.6	38.84	1.13	0.35775	1.34	0.9	99.7	8.25	392.57	3.39
1	0	0	0	0	0	0	0	0	54	82	53	2.74	1.19	0.19	144	180	40	12.1	3.2	37.56	1.7	0.10998	1.09	0.9	59.9	4.95	373.8	3.65
1	1	0	1	1	0	0	0	1	64	72	68	11.01	2.49	0.66	146	244	24	9.1	2.6	39.34	4.75	0.81046	0.93	1.45	92.7	8.89	337.7	3.78
0	0	0	0	0	0	0	0	0	47	80	68	8.55	2.33	0.44	140	301	31	9.2	2	40.94	2.38	0.19007	1.35	1.23	56.6	4.5	300.13	4.09
1	0	1	0	0	0	0	0	0	60	90	72	6.67	2.23	0.37	138	183	23	11.7	2.2	38.83	3.01	0.09702	1.41	1.05	64.1	6.92	476.68	2.84
1	0	0	1	0	0	0	0	0	57	92	70	4.96	1.54	0.29	154	205	21	15.3	3	35.52	1.7	0.14596	1.16	1.13	57.7	19.05	192.31	3.53
0	1	0	0	0	0	0	1	1	64	85	94	5.67	0.98	0.22	142	326	46	13.4	4.3	46.51	0.64	0.122	1.14	0.77	64.8	7.63	256.64	4.36
0	1	0	0	1	0	0	0	1	49	112	84	6.77	3.01	0.38	165	120	30	11	3.2	45.59	4.61	0.07525	1.39	1.14	79.2	5.99	394.75	3.76
0	1	0	0	0	0	0	0	1	72	90	72	4.33	0.42	0.27	140	200	19	27.4	8.2	36.96	0.78	0.01568	1.09	0.81	58.7	5.53	357.37	3.65
0	1	1	0	1	0	0	0	1	43	110	102	9.33	3.05	0.63	169	279	18	8.6	2.2	39.2	2.78	0.61425	1	0.78	73.3	7.95	473.63	3.84
0	1	0	0	0	0	0	0	1	51	84	78	7.5	1.16	0.23	151	243	31	13.3	3.5	43.25	1.47	0.02604	1.45	0.98	78.1	8.9	415.51	4.17
0	0	0	0	0	0	1	0	0	72	88	70	6.91	1.85	0.66	126	372	19	14.1	4.6	35.26	1.03	0.08362	1.27	0.49	52	5.56	260.85	3.65
1	0	0	0	0	0	0	1	1	84	80	72	10.82	0.83	0.38	148	202	659	13.8	2.8	35.67	1.35	0.23055	1.1	0.98	67.8	11.44	415.03	3.95
0	0	1	0	0	0	0	0	0	59	84	58	4.25	1.82	0.28	135	246	20	6.9	1.7	36.85	1.23	0.05544	1.08	0.67	44	5.59	246.2	4.25
0	1	0	0	0	0	1	0	1	68	80	96	5.26	1.56	0.33	132	142	54	6.7	1.6	36.6	0.97	0.05194	1.66	0.9	62.9	7.55	399.27	3.7
0	1	0	0	1	0	0	0	1	60	100	60	8.58	1.24	0.29	157	173	53	8	2.5	46.25	2.4	0.57846	1.53	1.45	93	11.51	369.78	4.29
1	1	0	0	1	1	0	0	1	55	88	74	9.44	2.66	0.48	150	184	29	6	0.7	37.23	4.44	0.78257	1.12	1.37	66.2	7.62	514.14	4.08
0	0	0	0	0	0	0	0	0	65	70	72	5.89	2.9	0.46	110	207	32	4.8	1.1	32.01	1.1	0.06674	1.21	0.91	55.3	4.64	316.36	3.88
0	0	1	0	0	0	0	0	0	50	110	56	6.81	2.19	0.4	126	161	34	4.7	1.1	38.24	1.48	0.04774	1.74	0.7	54.4	6.66	244.42	3.8
1	0	0	1	1	0	0	0	0	62	70	72	6.52	1.34	0.53	115	176	14	7.9	1.6	32.69	2.27	9.58902	0.91	1.6	115.5	21.96	339.23	4.54
1	0	0	1	0	0	0	1	0	83	58	69	10.3	0.79	0.23	123	186	141	13	2.9	32.63	1.62	0.05123	1.25	0.95	45.2	11	308.87	3.6
0	1	0	0	0	0	0	0	1	51	68	72	7.67	0.98	0.11	144	125	166	20.1	4.9	38.78	1	0.02881	1.25	0.96	77.5	8.79	386.31	4.14
0	1	1	0	1	0	0	0	1	47	90	78	9.66	1.93	0.38	171	170	42	15.8	3.5	44.99	1.31	0.05402	1.24	1.23	72.8	5.8	295.05	3.89
0	0	0	0	1	0	0	0	0	71	90	50	5.4	1.73	0.29	131	176	24	9.8	2.5	41.86	1.55	0.0329	2.1	0.94	53.9	5.61	321.94	4.19
0	1	1	0	0	0	1	0	0	64	100	115	3.93	1.42	0.4	167	163	21	6	1.2	36.03	1.81	0.05922	1.39	1.19	64.4	7.29	339.87	3.77
1	0	1	0	0	0	0	0	0	60	86	62	8.53	1.37	0.19	123	255	36	7.4	1.6	40.62	1	0.03116	1.36	0.97	47.6	7.3	252.43	3.7
1	0	0	0	1	0	0	0	0	72	63	78	8.23	0.44	0.12	113	150	83	10.9	2.6	40.75	0.43	0.4455	1.21	1.21	68	6.3	232.27	4.1
1	0	1	1	1	1	0	0	0	84	81	90	6.41	1.63	0.47	121	201	19	5.4	0.9	37.34	2.09	0.25833	1.29	1.26	156.4	9.1	453.77	3.7
0	1	0	0	0	0	0	0	1	70	90	96	2.98	1.06	0.21	108	149	21	19.4	8.6	30.5	0.45	0.02915	1.01	0.82	53.9	4.76	256.73	4.51
0	0	1	0	0	0	0	1	0	68	88	72	3.52	1.51	0.18	134	167	24	12.9	2.1	40.4	1.27	0.01599	1.49	1.1	56.8	4.79	338.86	3.81
0	1	0	0	0	0	0	1	0	76	82	76	4.01	1.2	0.34	158	123	27	20.6	6	42.19	0.86	0.02175	1.65	1.07	103.9	4.85	376.67	3.74
0	0	1	0	0	1	0	0	0	65	70	98	20.03	1.28	1.36	117	111	307	17	6.7	34.47	1.53	6.7715	0.98	0.87	299.7	5.54	920.13	3.34
0	1	1	0	0	0	0	0	1	57	84	82	18.64	1.01	0.32	138	239	71	9	2	38.9	0.4	0.03762	1.2	0.75	85.9	6.64	342.14	3.84
0	1	0	0	0	0	0	0	1	59	88	81	5.25	1.82	0.32	153	184	16	9.8	2.1	41.04	1.24	0.08099	1.17	1.49	100.8	4.34	371.37	3.88
0	0	1	0	1	0	0	0	0	53	90	72	4.22	1.57	0.2	121	166	17	9.6	1.7	37.4	1.55	0.01539	1.36	1.13	37.6	4.46	316.41	3.6
0	1	1	0	0	1	0	0	1	44	88	71	12.16	1.67	0.73	156	211	187	9.5	2.3	35.2	0.9	0.0231	1.02	0.58	97.1	7.14	476.81	3.54
0	0	0	0	1	0	0	1	0	68	70	70	4.26	1.3	0.37	124	212	25	5.5	0.9	39.36	1.07	0.80752	1.69	1.47	49.2	4.3	142.47	4.08
0	0	1	0	1	0	0	0	0	78	140	80	8.5	3.74	0.41	141	220	88	11	2.2	45.7	1.37	0.11076	1.78	1.66	54.8	5.04	251.06	3.1
0	1	0	0	1	0	0	0	1	68	90	80	5.98	1.08	0.42	151	177	26	10.8	2.5	36.39	3.81	1.97208	1.16	0.84	94.9	4.5	409.84	3.63
0	0	0	0	0	0	0	0	0	75	80	78	9.74	1.53	0.34	127	240	23	9.7	2.8	37.11	0.75	0.95188	1.75	0.89	55.3	7.42	358.81	3.94
1	1	1	0	0	1	0	0	1	85	90	78	5.12	1.04	0.36	137	209	24	19.4	5.8	35.99	0.75	0.32683	1.08	0.9	72.5	3.57	359.72	4.39
0	0	0	0	1	0	0	0	0	73	100	86	10.94	2.29	0.47	149	334	22	6.9	1	39.35	2.97	0.32942	1.22	1.36	56.9	6.81	385.14	3.68
0	1	0	0	0	1	1	1	0	78	70	100	18.34	0.55	0.79	140	155	45	17.2	5.9	34.59	1.47	12.51075	1.11	1.37	134.5	7.8	731.07	3.4
1	0	0	0	0	0	0	0	0	63	90	82	7.17	0.7	0.14	131	122	54	15.5	3.7	43.56	0.96	0.0468	1.44	1.05	51.5	7.75	256.21	3.21
0	1	0	0	0	0	0	0	1	80	60	100	7.08	0.81	0.5	129	160	20	16.8	4.2	29.13	0.88	2.73447	1.12	1.1	83.1	6.12	288.84	3.44
0	1	1	0	1	1	0	0	1	48	90	72	5.6	0.69	0.22	161	260	24	14.3	3.3	44.76	1.75	0.215	1.24	1.19	131.4	4.06	558.39	4.17
0	1	1	0	0	0	0	1	0	82	90	78	4.16	0.53	0.3	132	119	13	11.3	2.9	35.23	0.38	0.09477	1.21	0.5	76.3	5.9	393.18	4.25
1	0	1	0	1	0	0	1	0	69	80	80	5.56	1.51	0.32	148	298	23	7.5	1.2	34.89	2.84	0.17175	1.29	1.32	54.7	7.3	377.81	3.7
1	1	1	0	0	0	1	0	0	81	88	135	10.51	1.25	1.15	107	184	25	10.3	2.6	26.09	1.05	10.99492	1.14	1.01	119.6	5.64	476.1	3
0	0	0	0	0	0	0	0	0	52	60	70	4.98	1.67	0.28	134	169	21	12	2.6	38.52	0.76	0.15912	1.47	0.94	41.8	5.15	239.97	4.12
0	1	1	0	0	0	0	0	1	43	90	72	4.55	1.56	0.26	133	177	19	13.3	3.6	37.9	0.96	0.07084	1.31	1.18	89.5	5.32	420.66	3.67
0	1	0	0	0	0	0	0	1	51	80	72	7.04	1.11	0.34	163	190	29	17	3.8	43.62	1.49	0.08277	1.91	1.17	68.5	5.17	335.37	4.08
1	1	0	0	0	0	0	0	1	70	81	88	10.1	0.46	0.36	144	209	133	6.9	1.6	31.92	0.97	0.7575	1.12	0.67	63.9	9.94	221.91	3.69
1	0	0	0	0	0	0	0	0	69	88	92	5.78	1.93	0.43	140	196	21	8.8	2.2	35.14	0.93	0.08763	1.43	1.14	57.4	8.1	263.77	4.7
0	1	0	0	1	0	0	0	1	57	80	80	6.2	1.98	0.35	155	180	32	18.4	3.5	37.39	1.31	3.876	1.12	1.41	67.2	5.49	430.8	3.76
0	0	1	0	0	0	0	1	0	64	100	78	5.91	1.82	0.37	129	245	18	8.4	2	34.23	1.02	0.17459	1.36	1.11	56.2	4.39	307.23	4.02
1	1	1	0	1	0	0	1	1	65	83	76	9.29	2.02	0.64	160	289	35	8.6	1.6	42.98	2.22	0.58344	1.53	1.99	87.6	8.17	303.99	3.53
0	0	0	0	0	0	0	0	1	70	80	70	6.12	1.81	0.52	135	230	17	9.9	2.2	34.01	0.61	0.15717	1.2	1.07	58.4	5.79	254.66	3.52
0	1	1	0	1	1	0	0	1	56	90	75	6.85	1.15	0.33	181	219	26	18.7	3.3	46.04	2.01	0.17885	1.43	1.68	106.6	6.18	602.25	4.02
0	1	1	0	1	0	0	0	0	44	100	72	6.62	1.32	0.26	153	168	29	19.8	3.4	40.66	2.14	0.02128	1.55	1.3	73.3	4.93	322.45	4.15
1	1	0	0	1	0	0	0	1	85	88	81	8.67	0.95	0.25	146	196	45	9.3	2.6	39.82	0.81	0.7098	1.82	1.63	50.3	8.8	300.31	3.5
1	1	0	0	0	0	0	0	1	54	64	75	16.85	0.72	0.72	148	205	218	11.5	2.8	37.62	0.85	0.08316	1.2	0.97	86.4	6.2	437.36	4.4
0	1	1	0	1	0	0	0	1	63	109	94	7.42	3.3	0.36	168	206	26	14.2	3.4	40.34	4.99	0.53156	1.19	1.32	60.9	6.4	478.23	3.77
0	1	0	0	1	1	0	0	1	50	100	70	7.92	3.14	0.49	172	261	22	26.9	5.3	45.5	3.3	0.3608	1.31	1.22	60.3	5.71	517.95	4.27
0	1	0	0	0	0	1	0	1	58	70	104	6.3	1.6	0.32	142	225	28	13.7	4.4	33.94	0.57	0.13838	1.04	0.69	83.3	5.64	403.81	4.11
0	1	0	0	1	0	0	0	1	59	57	53	6.26	0.54	0.39	153	225	28	14.8	3.3	40.4	0.69	0.15322	1.71	1.34	89	3.82	549.51	4.11
1	1	0	1	1	0	0	0	0	57	70	80	5.41	1.61	0.27	164	230	26	12.4	2.4	47	1.94	0.1586	1.38	1.36	77.7	6.53	338.4	3.8
0	0	0	0	0	0	0	0	0	52	70	68	5.34	1.99	0.44	123	302	26	13.2	3	40.68	0.72	0.00874	1.72	0.97	48.8	4.61	203.69	4.28
0	1	0	0	0	0	0	0	1	69	92	63	5.15	1.73	0.37	150	195	31	19.7	4.2	38.55	0.79	0.1076	1.75	1.11	72.5	4.79	372.53	3.93
1	1	1	1	0	0	0	0	0	70	72	97	17.21	1.62	1.81	120	101	418	27.7	7.6	34.79	1.45	3.47172	1.18	0.84	157.9	7.34	564.21	4.19
0	1	0	0	1	0	0	0	1	33	80	71	13.14	1.24	0.6	156	241	86	12.1	3.2	45.72	1.18	0.33652	1.67	1.31	90.6	6.29	409.82	3.96
1	0	1	1	1	0	0	0	1	85	108	129	8.38	1.01	0.38	130	127	188	12.8	3.7	35.48	1.29	5.45328	1.5	1.64	118.8	11.83	363.11	5
0	0	1	0	0	0	0	0	0	58	100	50	4.93	2.09	0.39	139	185	143	12.6	4.6	36.68	1.24	0.0368	1.31	0.7	47.2	3.48	277.54	3.87
0	0	0	0	0	0	0	1	0	73	74	72	5.08	2.61	0.42	118	137	33	5.5	1.3	36.49	0.84	0.2634	1.7	0.54	56.5	4.48	208.59	3.61
0	1	0	1	0	0	0	0	0	50	86	96	7.49	1.57	0.64	159	223	16	17.5	3.2	38.92	1.22	2.1461	1.51	1.35	140.5	16.07	411.6	4.35
1	0	0	0	0	0	0	0	1	72	64	71	10.05	1.33	0.91	124	181	48	22.1	8.7	28.27	1.16	20.59992	1.04	1.06	92.2	5.5	345.18	3.6
0	1	0	1	1	0	0	0	1	50	78	59	6.35	0.83	0.46	149	84	86	24.7	4.6	39.72	2.13	4.14033	1.26	1.2	95.4	8.13	445.5	3.99
1	1	1	0	0	0	0	0	1	68	86	61	4.89	1.38	0.39	153	134	26	10.2	2	39.02	1.28	0.0561	1.26	0.99	70.9	6.37	407.69	4.01
0	1	0	0	1	0	0	1	1	63	98	90	13.73	0.81	0.55	168	208	215	21.1	5.9	38.95	1.56	0.2703	1.28	1.29	85.4	9.17	403.78	3.8
0	1	0	0	0	0	0	0	1	46	64	67	6.01	1.15	0.16	145	171	22	12.3	3.2	45.62	1.35	0.68476	1.33	1.02	63.3	7.4	396.37	3.1
0	1	1	1	0	0	0	0	1	62	100	78	5.17	1.54	0.52	173	184	26	8.7	1.9	41.52	0.88	0.14196	1.47	0.72	78.4	5.04	163.9	4
0	1	1	1	1	0	0	0	0	67	88	78	9.36	0.75	0.37	125	161	80	8.5	1.5	35.07	2.12	0.20072	1.05	1.28	92.3	9.5	298.15	4.18
1	0	1	1	1	0	0	0	0	77	80	116	13.14	1.87	0.81	124	89	164	26.5	7.4	37.86	2.42	7.91648	1.75	1.28	87.3	5	467.74	3.8
1	0	0	1	0	0	0	1	0	72	60	55	9.22	1.23	0.47	105	214	106	8.8	2.4	35.21	1.02	5.74686	1.14	0.95	54.7	16.23	307.42	3.9
0	0	1	0	1	0	0	0	0	50	70	72	4.8	1.55	0.23	123	202	21	10.3	2.1	43.53	1.66	0.21112	1.25	1.1	77.4	4.15	249.66	3.92
0	0	0	0	0	0	0	0	0	58	90	72	5.37	2	0.37	124	216	46	7.7	1.6	38.71	1.87	0.1053	1.13	0.9	77	4.9	301.36	4.32
0	0	0	0	1	0	0	0	0	58	80	72	7.69	2.7	0.37	134	262	29	6.4	1	37.09	5.87	0.11454	1.63	1.13	57.8	7.93	371.32	3.99
0	0	1	0	0	0	0	0	0	73	92	71	5.44	1.45	0.76	99	193	17	15.4	4.2	31.09	0.61	0.55	1.29	0.73	49.5	4.11	310.04	4.06
0	0	1	1	0	0	0	0	0	80	70	82	3.7	1.15	0.43	131	139	59	11.4	4.3	35.05	1.17	0.50482	1.06	1.24	35	6.7	314.38	3.6
0	0	0	0	1	0	0	0	0	60	70	70	4.01	1.73	0.28	145	137	37	20.7	4.6	38.72	2.69	0.11484	1.15	0.82	43.6	4.49	285.36	3.75
0	1	1	0	0	0	0	0	0	54	105	58	6.42	1.59	0.37	148	112	26	15.7	2.9	43.6	1.54	0.0618	1.04	1.07	61.9	5.33	322.94	4.26
0	1	0	0	0	0	0	1	0	55	78	92	6.91	1.29	0.39	161	182	40	32.4	6.2	36.39	2.03	0.1673	1.12	1.17	116.1	6.9	571.75	4.4
0	0	1	1	0	0	0	0	0	64	70	70	4.77	1.4	0.26	121	200	17	15.2	3.1	37.77	1.67	0.0756	1.28	1.15	45	22.27	175.69	3.19
0	1	1	0	0	0	0	0	1	66	70	70	6.48	1.41	0.36	158	195	18	12.4	2.6	37.24	1.46	0.02976	2.09	0.66	78.3	7.5	373.61	4.1
0	0	0	0	0	0	0	0	0	65	80	76	7.88	2.45	0.33	107	416	19	3.8	0.6	33.52	2.21	0.03848	1.37	1	121.9	9.51	405.27	4.14
1	1	1	1	0	0	0	0	1	71	100	70	7.64	2.13	0.3	155	170	33	22.7	4.6	44.55	1.04	0.08528	1.29	0.96	78.5	7.24	411.19	4.12
0	0	1	1	0	0	0	0	0	66	80	90	6	2.41	0.42	128	341	17	8.5	2	37.1	1.31	0.42834	1.31	1.07	44.9	6.94	265.4	3.47
1	1	0	0	0	0	0	0	0	71	80	80	5.77	1.15	0.72	101	164	205	16.9	7	31.56	0.76	1.22391	1.19	1.11	52.4	4.7	494.97	3.3
0	1	0	0	1	0	0	0	0	42	60	75	10.86	2.22	0.77	153	238	24	16	4.3	36.47	1.93	2.86146	1.42	0.61	68.4	6.7	244.1	3.1
0	0	0	0	0	0	0	0	0	46	70	72	5.06	2.18	0.29	136	133	28	11.9	2.8	40.77	1.13	0.0923	1.41	0.47	40.7	4.39	253.38	3.78
0	1	1	0	1	0	0	0	1	61	90	78	7.16	1.3	0.24	152	271	27	20	3.3	46.1	1.31	0.14916	1.43	1.61	80.9	4.88	406.28	3.79
1	0	1	1	0	1	0	1	0	72	110	122	9.36	1.59	0.93	117	214	71	11.2	3.2	33.24	1.52	7.67372	1.35	1.24	136.8	14.7	731.66	3.3
0	1	1	0	0	0	0	0	0	57	80	72	6.52	1.95	0.29	144	242	18	16.1	3.2	38.79	0.85	0.01824	1.45	0.77	72.6	3.97	397.15	3.62
0	0	1	0	0	0	0	1	0	60	85	54	10.63	0.73	0.54	128	187	122	14.7	2.8	38.72	2.18	3.17796	1.29	1.76	69.1	8.81	272.68	3.41
0	1	1	0	0	0	0	0	0	52	90	72	4.71	1.72	0.23	162	172	20	15.3	3.3	38.72	1.11	0.04018	0.97	0.96	97.4	5.79	456.7	4.05
0	0	1	0	1	0	0	0	1	68	80	70	7.16	1.9	0.42	120	298	18	5.5	1.1	35.26	2.56	3.6842	1.39	1.43	52.6	4.8	270.95	3.66
1	1	1	0	0	0	0	0	1	76	70	64	7.52	0.99	0.44	123	109	31	11.9	3.8	35.61	0.89	0.6235	1.38	0.78	79.7	6.1	179.45	4
0	0	1	0	0	0	0	0	0	70	74	78	8.2	0.67	0.32	74	303	24	7.4	2.1	32.45	1.09	2.54412	1.24	1.14	63.6	6.52	257.04	3.34
0	0	1	0	0	0	0	0	0	55	94	63	4.47	1.63	0.29	145	200	42	6.2	1.7	44.54	1	0.04464	1.55	1.69	50.9	7.8	363.23	3.3
1	1	0	0	1	0	0	0	1	60	96	73	4.87	1.76	0.25	152	175	18	16	2.8	39.08	1.39	0.09086	1.25	1.47	65.9	4.87	228.8	4.39
0	1	0	1	1	1	0	0	1	42	80	72	3.08	0.73	0.4	148	103	20	11.2	2.1	40.13	5.98	2.7234	1.43	1.06	68.2	7.98	453.06	3.93
0	1	0	0	0	0	0	0	1	67	90	78	5.32	1.36	0.27	134	110	15	11.2	2.5	36.67	0.62	0.1472	1.29	1.12	65.9	5.11	250.78	3.67
0	0	1	0	0	0	0	1	0	70	70	80	7.03	1.62	0.37	134	351	23	13.8	3.4	35.3	0.98	0.06176	1.83	0.84	60.1	5.78	252.31	3.97
1	0	1	0	0	0	0	0	0	61	90	78	5.94	1.92	0.37	136	190	18	13.7	3.1	39.05	0.94	0.03256	1.56	1.12	48.6	4.88	293.77	3.93
0	1	0	0	0	0	0	0	1	75	52	99	6.2	0.23	0.03	106	138	25	6.6	2.1	31.14	0.57	0.57348	1.25	0.77	90	8.1	305.09	4
0	0	1	0	0	0	0	0	0	71	74	78	6.01	1.26	0.26	121	209	28	16.5	4.6	33.09	0.72	0.08976	1.25	0.64	46.6	8.1	215.13	3.6
1	1	0	0	1	0	0	0	1	45	108	82	8.73	2.65	0.46	154	176	114	15.1	2.6	37.37	1.97	0.14351	1.18	1.66	82.1	5.02	308.23	4.32
0	1	1	1	0	0	0	0	1	49	100	78	11.58	1.2	0.32	156	240	149	24	3.5	39.63	3.13	0.21842	1.12	1.74	81.4	14.5	332.63	4.2
0	0	1	1	1	0	0	0	0	72	80	78	4.56	0.81	0.28	115	205	22	9.8	2.4	35.26	1.63	0.28914	1.48	1.07	59.9	4.93	316.43	4.17
0	1	0	0	1	0	0	0	1	38	76	56	4.9	1.01	0.43	155	192	17	10.1	1.8	38.93	2.36	0.02592	1.14	1	66.3	4.68	335.76	3.76
1	1	1	0	0	0	0	0	0	77	96	71	6.99	1.72	0.61	140	182	28	17.4	4.1	43.85	2.98	0.43173	1.3	1.56	92.8	5.64	386.18	3.67
1	0	1	0	0	0	0	0	0	70	80	78	3.49	0.61	0.2	111	155	21	24.3	4.5	40.02	0.99	0.12549	1.61	1.16	46.9	5.15	298.82	3.79
0	0	0	0	1	0	0	1	0	70	83	89	6.94	2.55	0.45	123	217	28	13.6	2.3	42.63	2.94	0.09774	1.52	1.01	94.2	7.68	338.05	3.59
0	1	0	0	0	0	1	1	1	73	60	68	4.47	1.33	0.38	141	133	19	11.4	2.5	32.01	0.9	0.0481	1.45	0.9	69.5	7.2	302.06	3.7
0	1	0	0	0	1	0	0	0	47	70	72	10.13	1.92	1.04	169	240	37	18	3.7	44.39	0.79	0.20196	1.44	1.3	81.8	4.11	555.25	3.27
0	1	1	1	0	0	0	1	0	85	110	80	4.79	1.46	0.36	132	133	35	10.7	3.4	28.99	1.04	0.33744	1.12	1.13	97.9	4.39	314.77	3.6
1	1	0	0	1	0	0	0	1	47	58	70	6.43	2.19	0.38	164	191	31	12.8	2.4	45.56	2.61	0.03564	1.96	1.53	66.6	4.15	380.49	4.02
1	1	0	0	0	0	0	0	1	78	64	25	8.5	0.94	0.38	105	143	67	17.9	7	32.7	1.14	0.16128	0.96	0.96	119	6.5	456.87	5.3
0	0	1	0	1	0	0	1	0	53	96	70	4.92	1.78	0.26	126	228	18	9.1	2.2	40.91	1.68	0.01484	1.3	0.74	51.9	5.22	328.79	3.98
1	1	0	0	1	0	0	0	1	49	80	72	7.39	1.39	0.4	156	220	28	16	3.3	46.81	2.75	0.81744	1.02	0.89	87.1	5.15	513.79	4.38
0	0	1	1	0	0	0	1	0	70	74	90	4.47	1.33	0.26	119	164	19	8.9	1.6	41.42	5.05	0.04158	1.35	1.06	91.7	17	402.64	4.4
0	1	1	1	0	1	0	0	0	47	86	100	6	1.5	0.4	163	346	22	11.7	3.3	42.77	1.57	0.1192	1.04	0.75	105.1	8.49	476.57	4.37
0	1	0	0	1	0	0	0	1	48	70	78	5.49	1.64	0.37	155	240	20	12.6	2.2	46.99	3.06	0.05312	1.08	1.47	81.2	4.92	366.66	4.31
0	0	1	0	0	0	0	0	0	71	70	75	4.81	1.81	0.44	122	166	29	14.2	2.6	45.13	1.48	0.05544	1.25	1.09	81.1	4.79	240.88	3.52
1	0	1	0	0	0	0	1	0	57	90	78	4.34	1.51	0.35	132	186	21	8.9	1.9	40.64	1.34	0.23184	1.2	1.27	54.2	4.86	218.33	3.76
0	1	1	1	0	0	0	0	1	66	80	80	5.63	1.22	0.28	158	203	21	15.2	3.2	44.23	1.18	0.02337	1.14	1.05	74.2	6.47	330.5	4.32
0	0	0	0	1	0	0	0	0	72	80	82	9.6	0.71	0.36	139	205	58	11.3	3.2	40.91	1.8	5.80464	1.73	1.53	78.8	8.8	361.88	3.7
0	1	1	0	1	0	0	0	1	60	100	76	5.4	1.69	0.58	163	177	20	13.3	3.1	47.9	2.11	0.20088	1.82	1.49	108.7	4.82	355.35	3.51
0	1	1	0	0	1	0	1	1	71	94	67	13.27	1.61	0.54	153	197	94	15.6	3.6	41.35	0.84	0.0816	1.33	0.89	118.1	6.5	512.44	3.9
0	1	0	0	0	0	0	0	1	53	92	103	10.71	1.83	0.19	158	419	28	10.2	2.5	43.35	0.67	0.1725	1.35	1.14	75.2	7.6	280.02	4
0	1	0	0	0	0	0	0	1	68	68	68	5.51	1.1	0.33	120	141	31	13.3	3.5	38.57	0.9	0.49764	1.64	1.07	67.1	3.19	215.71	4.39
0	0	0	0	0	0	0	0	0	47	70	58	5.93	2.05	0.26	110	261	16	9.7	1.5	41.35	1.1	0.033	1.37	1.49	50.2	4.63	209.94	3.78
0	1	0	0	0	0	0	0	1	76	86	70	10.54	0.95	0.83	135	191	21	21.2	6.3	42.65	0.43	0.64209	1.07	0.56	83	7.5	405.4	3.41
1	1	1	0	0	0	0	0	1	34	90	90	12.93	1.71	0.92	174	177	501	67.1	32	30.29	0.87	3.00645	0.62	0.95	114	6.8	871.04	4.2
0	1	1	1	0	0	0	0	1	54	90	65	4.76	1.3	0.27	168	171	31	10	1.7	38.25	1.25	0.135	1.59	0.74	54.5	4.8	319.66	3.1
0	0	0	0	0	0	0	0	0	40	70	90	15.7	1	0.09	131	273	37	8.3	2	37.69	1.25	0.01125	1.15	1.17	69.8	9.6	329.28	2.9
0	1	1	0	0	0	0	0	1	75	80	88	16.2	0.78	0.96	135	284	29	13.3	3.9	34.37	1.28	7.0907	1.06	1.3	79.8	5.2	365.87	3.7
0	0	1	0	0	0	0	1	0	81	80	95	9.72	0.83	0.19	120	204	29	7.9	2.2	41.3	0.9	0.20016	1.56	0.85	68.8	10.4	287	3.8
0	0	1	0	0	0	0	0	0	79	80	80	4.29	1	0.25	114	222	18	8.1	1.3	36.98	3.9	0.01785	1.22	1.19	55	4.94	319.89	3.6
0	1	0	0	0	0	0	0	0	38	86	70	4.58	1.45	0.32	150	203	18	12	2.5	45.97	0.9	0.08352	1.29	1.26	73.9	4.98	440.72	3.89
1	1	1	0	0	0	0	0	1	66	60	66	6.74	0.61	0.31	90	158	114	15.5	4.3	32.36	1.22	1.30005	1.1	1	347.7	8	154.12	3.4
0	0	0	0	0	0	0	0	0	51	70	70	5.99	1.35	0.4	121	186	18	9.5	2	37.23	1.45	0.02538	1.31	0.75	47.9	5.46	218.36	3.69
1	1	0	0	1	1	0	0	1	48	88	78	10.3	2.8	0.65	190	136	34	17.6	3.9	39.63	4.03	0.86296	1.17	1.49	87.8	8.9	568.23	3.1
0	1	1	0	0	0	0	0	1	55	100	72	8.68	2.66	0.47	134	197	18	16.8	3.1	34.72	1.36	0.0427	0.97	1.01	68.2	4.13	409.31	3.71
1	0	1	0	0	0	0	0	0	69	80	94	8.68	1.03	0.47	136	167	79	13.7	3.5	38.07	0.52	1.59917	1.52	0.81	50.6	8.03	249.25	3.56
0	0	1	0	0	0	0	1	0	84	77	68	8.47	2.27	0.38	141	215	22	18.1	5.5	34.02	0.73	0.04104	1.62	0.66	81	6.5	371.59	3.9
1	1	1	1	0	0	0	1	1	72	80	52	8.47	1.59	0.74	119	184	134	16.7	4.3	37.4	1.25	2.38612	0.92	1.19	75.6	14.2	361.16	3.7
0	1	0	0	1	1	0	0	0	65	70	71	7.17	1.74	0.39	134	146	20	8.1	1.8	38.28	1.8	0.05525	1.21	0.94	64.1	7.9	425.6	3.8
0	1	0	0	1	1	0	0	0	74	70	59	9.03	0.54	0.23	151	154	35	8.5	2	34.07	2	0.2074	1.25	1.22	97.3	10.9	491.48	4.6
0	0	1	0	0	0	0	0	0	78	90	80	3.59	1.21	0.31	85	312	41	13.5	3.5	32.81	1.02	0.09075	1.31	0.88	66	4.5	303.84	3.4
0	1	1	1	0	0	0	0	0	44	75	97	10.98	1.39	0.64	130	262	61	15.5	3.5	29.99	1.11	6.87146	0.93	1.04	79.2	12.8	281.82	4.3
0	0	1	0	1	0	0	0	0	59	100	50	6.86	2.07	0.48	141	263	15	12.7	2.6	36.38	1.93	0.1568	1.36	1.11	44.7	4.74	284.2	4.1
1	0	1	0	0	0	0	1	0	65	80	90	8.2	2.04	0.32	133	371	15	10.2	1.8	42.96	1.86	0.4164	1.24	1.15	50.6	5.28	291.07	4.47
0	1	1	0	0	0	0	0	1	70	78	64	6.12	1.4	0.48	107	251	23	6.6	2	27.28	0.82	0.30622	1.04	0.81	76.9	5.88	430.92	4.3
1	1	0	0	1	0	0	0	1	67	80	64	7.06	1.17	0.32	104	211	108	3.4	0.2	15.03	2.59	0.08856	1.06	1.47	57.8	6.64	260.53	3.42
1	1	0	0	0	0	0	1	1	74	90	100	6.43	2.18	0.62	133	154	30	15.3	8.4	35.61	1.08	0.04832	1.05	0.67	67.5	7.41	351.33	4.38
1	1	1	0	1	1	0	0	0	43	140	104	11.27	1.75	0.42	143	408	23	12.5	2.6	37.58	1.34	7.01898	1.12	1.7	106	7.7	764.13	3.8
0	1	0	0	0	0	0	0	1	61	76	70	6.85	1.28	0.42	139	199	21	18.6	4.2	38.48	0.94	0.87203	1.35	0.9	79.7	3.76	392.57	4.3
0	0	1	0	0	0	0	0	0	52	110	90	5.46	1.44	0.31	146	276	34	9.9	2.3	45.66	2.58	0.02925	1.26	0.94	62	4.99	236.52	3.95
0	0	0	1	1	0	0	0	0	64	95	68	5.48	1.27	0.26	156	169	23	7.9	1.6	47.02	1.71	0.12859	1.67	1.18	55.6	9.7	249.4	3.5
1	1	0	0	1	0	0	0	1	58	90	90	6.06	1.89	0.39	158	410	78	27.6	10.9	34.78	1.03	4.13425	1.17	1.51	62.2	3.28	399.87	4.83
0	0	1	0	0	0	0	1	0	77	80	98	5.54	1.65	0.66	105	178	34	5.5	1.2	30.11	1.61	0.03978	1.13	0.97	40	5.76	195.13	4.03
0	1	0	0	1	0	0	0	1	71	80	70	6.66	2.31	0.54	138	243	46	16	3.4	32.79	1.58	0.06262	2.02	1.06	67.9	6.5	317.41	3.4
0	1	1	0	0	0	0	0	1	64	120	95	10.34	0.49	0.3	170	152	53	8.7	2	33.85	2.22	0.087	1.77	0.7	111.8	10.2	432.42	3.6
0	1	0	1	1	1	0	0	0	59	120	74	13.11	1.59	0.81	149	232	53	6.5	0.6	36.13	7.87	0.32103	1.32	2.03	96.7	8.3	506.47	4.4
1	1	1	0	1	0	0	1	1	75	100	86	5.57	1.6	0.27	130	210	21	18.7	4.1	42.71	1.79	0.08632	1.1	1.53	84.8	6	315.25	3.6
0	1	1	0	0	0	0	0	0	60	70	70	5.5	1.03	0.38	149	198	20	11.6	2.8	39.94	1.03	0.02552	1.09	0.81	70.7	6.31	379.71	4
1	0	0	1	0	0	0	0	0	55	80	78	5.23	1.5	0.2	134	121	18	20.6	3.9	40.14	0.98	0.03645	1.31	1.05	54.3	4.14	294.01	4.19
0	0	0	1	0	0	0	0	0	64	70	82	8.78	1.68	0.53	124	203	14	7.2	1.9	43.82	1.27	0.029	1.28	0.55	49.1	11.8	246.79	4.15
0	1	0	0	0	0	0	0	1	56	70	72	7.12	1.45	0.63	153	257	18	14.2	2.8	36.51	1.21	0.17533	1.31	1.03	57.1	5.33	232.04	4.29
0	1	0	1	0	0	0	0	1	66	62	55	5.77	1.66	0.42	177	138	24	22	5.7	47.54	0.93	0.03276	2.48	0.46	62	6.8	374.94	3.51
0	1	1	0	0	1	0	0	1	65	100	70	4.65	1.9	0.46	142	159	93	20	6.9	42.35	1.56	0.04851	1.36	0.99	89.3	4.78	527.66	3.77
1	1	0	0	0	0	0	0	1	66	80	70	3.96	1.19	0.25	140	80	31	13.8	3.8	37.65	1.15	0.08008	1.61	0.85	155.4	4.9	261.14	3.95
0	0	1	1	1	0	0	0	0	59	90	95	21.27	1.21	0.98	133	311	84	11.6	1.9	29.37	10.01	15.10793	1.18	1.04	54.1	7.9	315.16	3
1	1	0	0	0	0	0	1	1	75	57	65	9.82	2.46	0.61	143	176	25	15.1	4.3	31.33	1.18	0.20837	1.2	0.82	79.2	5.4	299.57	4.2
0	1	0	0	1	0	0	0	1	42	70	78	8.93	2.69	0.45	154	194	21	16.8	3.9	39.01	1.94	0.08722	1.07	1.04	82.8	3.65	230.77	3.72
0	1	1	0	0	0	0	0	1	70	90	70	4.74	1.12	0.34	132	196	55	9.2	2.3	37.64	1.26	0.24738	1.36	1.19	113.3	5.53	374.68	4.27
1	0	1	1	0	0	0	1	0	58	90	82	8.25	2.47	0.4	121	266	21	5.9	1.3	39.51	2.14	0.1022	1.32	0.84	67.6	10.83	297.78	4.13
0	1	0	0	0	0	0	0	1	58	70	72	6.66	1.94	0.39	140	188	22	15.2	2.7	40.15	1.52	0.04712	1.11	1.16	68.2	5.01	246.73	3.98
0	1	0	0	1	0	0	0	1	48	70	78	6.05	3.32	0.24	153	233	21	21.2	4.3	38.49	3.1	0.00644	1.58	0.68	72.2	7.13	308.7	3.95
1	1	1	0	0	0	0	0	1	69	90	90	9.75	2.32	0.42	128	129	415	11.9	3.1	32.82	0.56	0.336	1.2	0.79	89.3	13.2	416.12	3.4
0	1	0	1	1	1	0	0	1	56	100	90	7.22	1.74	0.55	184	195	40	7.9	1.8	32.36	4.81	0.3933	1.18	0.91	92.6	14.8	422.89	3.9
1	1	0	0	0	0	0	0	1	66	95	75	4.1	1.1	0.34	107	146	18	7.1	1.5	36.81	1.29	0.3682	1.03	1.08	130.8	4.5	438.06	4
1	1	1	0	0	0	0	0	1	53	110	56	4.22	1.23	0.32	141	127	25	10.6	3.2	40.09	0.92	0.54646	1.2	0.9	76	4.63	275.28	4.24
0	0	1	0	0	0	0	0	0	67	80	96	6.46	1.53	0.44	130	148	29	12.4	3.2	42.12	1.34	0.036	1.52	0.75	49.5	4.39	233.08	3.85
0	1	1	1	0	0	1	0	1	74	80	102	8.52	1.2	0.48	137	183	58	25.3	9.9	14.49	1.24	0.455	0.96	1.18	157.1	10.4	570.97	4.4
0	0	0	0	0	0	0	0	0	71	80	55	5.39	1.23	0.59	126	172	44	21.4	5	30.98	1.19	0.38812	1.08	0.98	53.6	4.7	289.58	3.44
1	1	1	0	0	0	0	0	1	75	82	59	8.59	0.66	0.36	131	187	141	17.3	5.5	40.8	0.68	0.2618	0.93	0.73	57.9	6.3	394.55	4.3
0	0	0	0	1	0	0	1	0	62	64	78	5.99	1.54	0.34	124	101	52	13.2	2	41.86	4.83	0.17724	2	1.04	58.1	5.07	308.94	4.32
1	1	1	0	0	0	0	0	1	51	110	53	12.82	3.24	0.5	157	253	24	20.4	4.4	45.16	1.71	0.29835	1.13	1.07	74.3	7.5	556.26	2.6
1	0	1	1	1	0	0	0	1	76	80	97	11.91	2.97	0.65	107	314	26	10.1	2.4	31.63	3.58	2.35326	1.74	1.73	61.1	10.9	199.1	3.4
1	1	0	0	0	0	1	0	1	69	80	90	6.85	1.13	0.43	151	156	22	13.9	3.8	40.06	1.6	0.17344	1.19	0.7	77.3	5.21	333.11	4.33
1	1	1	0	0	0	0	0	1	59	90	97	6.67	2.39	0.5	164	296	34	19.3	4.4	41.71	1.55	2.14753	1.04	1.05	94.2	4.7	297.09	3.31
0	0	1	0	0	0	0	0	0	59	80	72	5.48	2.8	0.35	133	167	19	8.2	1.9	40.47	0.58	0.004	1.27	0.43	47.9	4.45	230.45	3.43
0	0	1	0	0	0	0	0	0	58	100	78	4.51	1.28	0.33	147	277	23	11.9	2.8	44.13	1.12	1.87986	1.22	1.29	57.2	5.87	269.48	3.37
0	1	0	0	0	0	0	0	1	38	77	88	16.26	2.33	1.1	133	341	146	19.4	4.6	37.86	2.89	0.9042	1.07	0.85	84.7	5.6	545.83	4.1
1	0	0	0	0	0	0	0	0	74	72	71	5.62	0.94	0.19	97	210	16	14.6	4.1	37.6	1.3	0.0068	1.2	0.46	50.3	5.5	342.4	4
1	0	1	0	0	0	0	1	0	56	60	80	6.03	1.94	0.43	120	272	16	9.1	2.2	37.76	1.04	0.09288	1.43	1.01	63.9	6.7	384.21	4
1	1	1	0	1	0	0	1	0	77	78	64	10.37	2.21	0.64	151	180	27	6.8	1.7	35.86	1.34	0.07332	1.89	1.1	94.4	6.24	386.69	4.31
0	1	0	0	0	0	0	0	1	64	76	69	14.75	1.56	0.65	168	171	64	10.2	2.3	45.74	0.73	0.00806	1.5	1.07	58.7	11.3	390.45	4.6
0	0	1	0	0	0	0	0	0	59	90	72	5.14	1.45	0.2	126	304	20	9.8	2.4	40.02	0.83	0.1494	1.33	1.15	49.4	5.13	276.21	3.61
0	0	0	0	0	0	0	0	0	53	70	72	4.29	1.53	0.27	129	160	28	8.4	2.2	38.9	0.66	0.07006	1.47	0.67	54.6	4.21	261.34	4.69
0	1	0	0	0	0	0	0	0	81	70	68	4.47	0.8	0.4	162	142	32	15.8	4.8	32.68	1.22	0.04361	1.32	0.42	84.2	10.5	425.95	3.6
1	0	1	0	1	1	0	0	0	48	90	80	11.57	2.2	0.67	142	263	84	11.2	2.5	42.48	1.5	1.25195	1.2	1.33	54.3	7.2	375.26	3.6
0	1	0	0	1	0	0	0	1	55	80	64	8.62	1.78	0.54	156	215	20	9.3	2	41.77	1.93	0.5054	1.42	1.27	55.7	4.17	288.79	4.44
1	0	1	0	1	0	0	1	0	52	80	78	5.31	1.53	0.52	137	246	14	9.3	1.9	35.71	1.15	0.15496	1.46	1.2	57.2	4.15	351.11	3.82
0	0	1	1	1	0	0	1	0	51	100	72	5.41	2.58	0.34	134	276	20	10.9	2.7	39.46	1.64	0.2565	1.02	1.23	45.5	11.36	214.95	3.49
1	1	0	0	1	0	0	0	1	64	70	72	6.09	1.17	0.28	160	147	32	17.5	3.5	43.33	1.87	1.48869	1.15	1.57	66.9	4.25	426.52	3.97
1	0	1	1	0	0	0	0	0	44	80	72	6.15	1.81	0.23	145	333	25	17.6	3.6	42.84	1.41	0.32398	1.39	1.06	57.6	4.88	323.58	4.45
0	1	1	0	1	0	0	0	1	66	72	70	7.73	1.51	0.42	142	170	50	23.9	5.9	49.93	2.28	0.018	1.4	0.47	86.7	5.11	567.87	3.36
0	1	0	0	0	0	0	0	1	52	60	60	3.89	0.99	0.2	147	124	18	9.7	2.5	40.27	1.01	0.00918	1.17	0.82	48	4.6	330.37	3.62
0	0	0	0	1	0	0	0	0	53	70	72	4.63	1.84	0.28	120	235	18	6.6	1.2	36.55	1.49	0.5071	1.21	1.13	50.2	5.86	276.37	4.04
1	0	1	1	0	0	0	1	0	55	100	75	4.25	1.26	0.21	140	229	14	8.5	2	40.58	0.8	0.01533	1.04	0.74	62.2	7.49	260.52	3.97
0	1	0	0	0	0	0	0	1	71	67	56	4.9	1.33	0.32	135	119	17	9.7	2	33.86	0.59	0.07744	1.15	0.62	67.6	3.98	284.52	4.23
1	1	0	0	0	0	0	0	1	71	78	72	11.87	5.12	0.83	144	201	16	7.2	1.7	39.15	6.25	0.22533	1.14	1.38	93.1	9.6	458.38	3.6
0	0	1	0	1	0	0	0	0	68	96	70	7.76	2.13	0.37	148	239	33	14.4	3	44.33	2.35	0.066	2.05	1.21	50.2	4.65	295.09	3.78
0	0	1	1	1	0	0	0	0	59	110	82	7.54	1.88	0.01	149	237	28	17.3	2.6	46.94	22.49	7.4734	1.62	1.14	49	10.1	409.52	3.3
0	1	1	0	1	0	0	1	0	77	90	70	4.65	0.77	0.28	158	163	25	13.8	2.7	42.77	3.06	0.213	1.3	1.32	81.9	7.14	387	3.79
0	1	0	0	0	0	0	0	1	63	70	50	6.01	1.9	0.46	144	194	26	7.3	1.8	37.39	1.26	0.0129	1.32	0.94	76.5	7.3	363.65	4
0	0	1	0	0	0	0	0	0	58	121	90	9.75	1.44	0.26	131	242	29	20.7	4.4	45.9	1.38	0.07476	1.65	1.11	45.9	5.89	397.88	3.82
0	1	0	0	0	0	0	0	0	82	50	40	12.45	2.02	0.52	118	238	73	11.6	3.2	28.67	0.59	0.224	1.1	0.67	163.4	8	456.16	4.1
1	1	0	0	1	1	0	0	1	37	72	68	17.55	1.58	0.83	165	210	132	16.5	2.9	44.59	4.95	0.55648	1.17	1.47	106.4	5.44	698.47	4.07
1	1	1	0	1	1	0	0	1	74	96	57	8.2	2.5	0.54	155	187	31	13.5	2.5	43.8	3.34	0.2484	1.04	1.19	88.2	7.23	544.92	3.68
0	1	0	1	1	0	0	0	1	54	90	60	5.96	1.38	0.34	163	177	93	28.7	5	43.32	2.11	0.315	1.17	1.6	68.6	9.21	287.33	4.02
0	0	0	0	1	0	0	1	0	69	70	80	3.87	0.72	0.52	134	261	20	10.6	2.7	43.76	1.36	1.10772	1.24	1.21	56.8	4.19	259.8	3.4
0	0	1	0	1	0	0	0	0	52	96	79	7.98	1.57	0.37	159	211	49	15.4	4.1	43.54	1.46	0.85475	1.53	1.02	42.1	6.53	346.2	3.15
0	1	0	0	0	0	0	0	1	47	81	72	8.47	2.49	0.46	157	249	23	12.1	3.4	44.77	1.03	0.13543	1.27	0.66	79	3.21	352.96	4.11
1	1	0	1	1	0	0	0	1	56	90	88	6.84	1.9	0.32	170	162	72	13.4	3.2	44.29	2.73	0.2465	1.23	1.38	72.7	8.6	369.05	4
0	1	1	0	0	0	0	1	1	86	100	72	5.02	1.57	0.27	150	187	26	17.5	4.2	36.76	0.82	0.04543	1.35	0.99	80.2	4.2	337.74	3.7
0	0	1	0	1	1	0	0	0	49	100	90	5.43	2.13	0.38	141	226	52	16.2	3.8	41.11	2.91	0.19039	1.3	1.21	41.7	5.26	486.01	3.07
0	0	0	0	0	0	0	0	0	49	70	80	5.06	1.24	0.24	138	228	21	14.4	3.5	44.95	1.69	0.01104	1.43	1.06	40.3	5.33	225.98	4.1
0	0	1	0	0	0	0	0	0	66	80	78	6.19	0.9	0.37	141	211	34	12.3	3.3	36.42	1.44	0.23384	1.29	0.58	54.4	5.11	316.77	4.27
0	0	1	0	1	0	0	1	0	72	60	85	7.17	1.88	0.38	122	253	22	11.3	2.2	40.3	1.1	0.0819	1.61	1.16	68.7	6.65	208.3	3.62
0	1	0	0	1	1	0	0	1	53	98	77	12.71	1.39	0.5	177	165	29	11.9	3.4	49.86	2.6	0.04216	1.3	0.99	141	9.9	579.75	4
1	0	0	0	0	0	0	0	0	72	60	70	4.01	0.9	0.39	141	171	27	8	1.8	42.91	2.3	0.10736	1.3	0.95	53.9	5.61	271.64	4.4
0	0	1	0	0	0	0	0	0	77	50	100	10.26	0.92	0.42	134	231	22	24.9	10.8	32.09	1.32	8.5815	0.78	0.93	171.4	13.4	732.61	4.1
1	1	1	1	1	1	0	0	1	52	100	100	10.62	0.59	0.29	179	172	662	10.1	1.9	39.68	8.89	0.43766	1.19	1.07	123.3	10.4	518.76	3.2
0	1	0	0	1	0	0	0	1	50	100	80	7.29	1.68	0.54	159	303	33	16.3	3.5	43.61	1.94	0.03087	1.51	0.88	66.1	5.05	383.7	4.17
1	0	0	0	0	0	0	1	0	76	74	63	4.96	0.64	0.42	124	192	21	8.2	2.1	41.75	1.16	5.35556	1.34	1.16	52.1	5.03	280.72	3.77
0	0	1	1	1	0	0	0	0	53	110	72	6.48	2.77	0.35	148	329	28	13.4	2.5	44.14	1.48	0.4719	1.37	1.25	96.9	16.77	203.88	3.66
0	0	0	0	0	0	0	0	0	71	88	78	4.82	1.55	0.24	134	183	14	10.1	2	38.03	1.38	0.0931	1.24	0.99	48.9	4.52	251.65	3.79
0	0	1	1	0	0	0	1	0	67	88	80	6.44	2.06	0.28	133	97	35	13.1	3.2	38.58	1.95	0.047	1.17	0.63	55.2	9.61	260.85	3.67
0	1	0	0	0	0	0	0	1	48	80	60	5.59	1.85	0.36	158	224	22	17.9	3.8	44.29	0.99	0.01624	1.89	0.97	84.3	4.64	325.25	3.88
0	0	0	0	0	0	0	0	0	60	88	70	5.95	1.49	0.24	143	183	15	10.2	2.7	39.14	1.12	0.0265	1.43	0.86	60.5	5.4	256.05	3.65
0	1	1	1	0	1	0	0	1	75	100	89	9.15	2.98	0.34	166	182	46	33.6	8.1	41.01	1.59	0.13604	1.35	1.34	109.3	9.4	634.09	4.4
0	1	1	0	0	0	0	0	0	72	80	74	4.12	1.38	0.31	154	125	21	17.1	4.1	39.54	1.46	0.08294	1.35	1	82.2	4.8	276.76	3.56
0	1	1	0	0	0	0	0	1	56	80	72	7.36	2.33	0.56	146	230	26	10.9	2.4	41.82	0.94	0.01798	1.33	0.92	57.2	4.99	394.62	3.83
1	1	0	0	1	0	0	0	0	68	82	61	5.05	1.35	0.43	137	231	26	14.2	3.1	38.82	1.58	0.01599	1.63	1.28	54.7	3.95	339.13	4.73
0	0	0	0	0	0	0	0	0	51	80	78	4.07	1.62	0.27	120	288	18	9.4	2.3	40.1	0.87	0.02997	1.34	0.83	40.2	4.26	297.59	3.93
0	1	1	0	0	0	0	0	1	57	80	72	6.17	2.57	0.43	144	180	17	7.9	0.7	39.47	0.67	0.00205	1.18	0.84	54.5	4.99	251.05	3.93
0	1	1	0	1	1	0	0	1	56	103	76	5.19	1.26	0.27	172	149	68	7.6	1.8	38.38	2.53	0.14229	1.45	1.41	83.7	7.7	526.81	3.9
1	1	0	0	0	0	1	0	0	79	70	85	6.4	1.09	0.46	129	279	33	10.5	2.2	36.65	0.88	0.74634	1.13	0.71	55.4	3.92	296.45	4.49
0	0	0	0	0	0	0	0	0	62	90	75	7.75	2.64	0.52	139	268	20	7.9	1.6	37.91	1.65	0.04392	1.39	1.04	35.2	8.2	307.02	3.8
0	0	0	0	0	0	0	0	1	53	80	88	6.53	1.82	0.41	164	241	16	16.3	4	48.32	1.06	0.0184	1.21	0.97	58.6	4.02	283.13	4.09
1	0	0	0	0	0	0	0	0	71	80	72	4.03	1.54	0.33	119	145	20	7.7	1.9	38.41	0.71	0.01342	1.18	0.96	46.8	5.31	251.87	3.44
0	1	0	0	1	1	0	0	1	49	90	79	6.76	1.47	0.48	163	179	32	8.9	1.7	39.24	2.13	0.0387	0.88	0.89	97.4	7.76	723.67	3.39
0	1	0	0	0	0	0	1	1	61	67	54	6.71	0.97	0.35	152	197	85	10.8	2.3	43.05	1.12	0.32499	1.15	1.22	68.1	5.97	301.44	3.92
1	1	0	1	0	0	0	0	1	64	93	95	8.13	1.07	0.26	133	186	200	19.2	3.2	38.87	0.76	0.36623	1.03	0.96	67.4	12.5	292.89	4
0	0	0	0	1	0	0	0	0	58	88	72	3.8	1.27	0.39	137	216	21	7.8	1.7	42.41	1.52	0.35535	1.62	1.45	46.8	4.5	279.33	3.88
1	0	0	0	1	0	0	0	1	54	82	76	5.88	1.91	0.63	146	183	23	6.6	0.8	36.22	1.29	0.02744	1.12	0.8	83.2	10.72	336.06	3.55
0	1	1	0	0	0	0	0	0	51	106	68	7.08	1.38	0.63	172	235	24	13	2.8	38.48	2.73	0.06499	1.27	0.89	70.3	7.5	321.39	3.44
1	1	0	0	0	0	1	0	1	79	78	125	10.65	1.43	0.38	152	184	92	16	4.9	38.7	0.7	0.023	1.86	0.73	71.2	18.4	293.19	2.8
0	1	0	0	0	0	0	0	1	73	96	72	6.7	1.52	0.42	169	204	20	9.3	1.4	35.03	1.06	0.1334	1.18	1.11	70	7.16	293.56	3.84
0	0	1	0	1	0	0	0	0	61	86	72	5.49	1	0.27	131	161	16	19	3.7	43.13	1.48	0.08832	1.28	1.36	67.1	5	438.32	3.8
1	0	1	0	0	0	0	0	0	65	90	78	5.5	0.92	0.21	119	208	31	9.1	2	39.19	1.47	0.88293	1.11	1.07	76.4	5.71	325.12	4.16
0	0	1	1	0	0	0	0	1	69	84	67	7.77	2.87	0.48	141	227	13	11	2.7	33.66	3.38	0.566	1.21	1.22	43.9	15.4	275.01	3.8
0	1	1	0	0	1	0	1	1	74	70	70	3.9	0.43	0.2	120	147	40	11.8	3.5	35.62	1.1	0.04623	2.43	0.54	147.3	6.25	472	3.86
1	0	1	1	1	0	0	0	0	66	80	72	5.68	1.78	0.25	143	248	21	13.6	1.9	42.97	1.91	0.3015	1.28	1.68	50.3	6	313.35	3.45
0	0	1	0	1	0	0	0	0	62	92	75	8.6	0.49	0.31	143	167	112	15	2.3	44.04	1.88	0.04788	1.37	1.14	70.3	4.45	432.04	4.05
1	0	0	0	0	0	0	1	1	64	70	70	5.01	1.33	0.28	150	206	65	6.4	0.8	39.96	5.17	0.17408	1.14	1.09	105.8	4.84	330.7	3.88
0	1	0	0	0	0	0	0	1	57	86	76	5.93	1.22	0.39	152	139	27	7.3	1.6	35.35	1.45	0.03266	1.04	0.69	81.2	8.21	355.29	4.36
1	1	0	0	0	0	0	0	1	59	60	60	5.9	1.59	0.47	150	194	21	21.3	4.9	41.87	1.82	0.08976	1.14	0.81	90	4.95	310.03	4.17
0	1	0	0	0	0	0	0	0	46	80	78	6.35	2.11	0.39	160	146	27	12	2	48.31	1.35	0.01521	1.06	0.68	73.8	4.71	401	3.83
1	1	1	0	1	0	0	0	1	44	100	70	6.13	1.58	0.34	164	332	26	23.1	4.5	42.8	1.42	0.21168	1.27	1.54	68.5	4.81	391.35	4.01
0	1	0	0	0	0	0	0	1	61	84	70	13.31	1.69	0.28	147	280	368	20.4	6.2	33.59	1.14	5.34944	1.22	1.19	51.2	7.7	347.88	3.6
0	1	1	1	1	0	0	0	1	56	70	60	5.01	1.67	0.36	163	159	57	23.1	4.8	43.25	2.4	0.1472	1.43	1.27	63.1	6.86	295.57	3.54
1	0	0	1	1	1	0	0	0	60	80	75	4.32	1.4	0.29	130	159	19	9.9	2.1	36.07	2.1	6.94932	0.99	1.33	81.1	5	418.15	3.9
0	0	1	1	0	0	0	1	0	60	80	70	5.09	1.38	0.3	126	230	20	10.6	2.6	41.75	0.93	0.03591	1.47	0.39	39.3	5.16	244.12	3.82
0	0	0	0	1	0	0	0	0	32	60	72	4.7	1.15	0.3	146	282	21	7.3	1.4	39.2	1.89	0.01496	1.22	0.85	48.8	4.69	271.1	3.96
0	0	1	0	0	0	0	1	0	72	80	72	4.8	1.4	0.37	115	161	29	17.3	3.5	37.43	0.75	0.0161	1.59	0.77	57.8	4.69	283.64	3.66
0	1	0	0	1	0	0	0	1	56	59	107	17.05	1.26	0.67	145	246	162	12	4.3	36.18	2.66	7.80521	1.09	1.29	139.8	10.9	302.67	3.8
0	1	0	0	1	0	0	0	0	48	80	78	5.92	1.69	0.36	142	228	25	25	5.3	43.2	1.8	0.1968	1.17	0.87	54.6	5.47	417.84	3.83
1	1	0	1	0	0	0	0	1	60	60	68	8.06	2.46	0.58	140	254	28	16.1	3.2	41.76	1.14	0.00423	1.13	0.93	75.9	8.79	319.47	4.96
0	1	0	0	0	0	1	0	1	46	84	78	13.9	1.62	1.01	155	127	427	20.4	14.8	42.9	0.87	0.0792	1.03	0.74	123.6	7.6	447.17	3.8
0	1	0	0	0	0	0	0	1	40	80	72	7.62	2.11	0.4	149	338	26	11.2	6.5	41.47	1.93	0.02668	1.07	0.82	96.4	4	353.72	4.12
0	0	1	0	0	1	0	0	0	74	60	52	5.23	1.74	0.24	132	180	24	14.8	3.7	45.59	1.16	0.3348	1.54	0.86	60.3	5.32	466.61	4.44
0	0	0	0	1	0	0	0	0	53	78	78	5.52	1.79	0.22	131	208	23	8.6	1.1	40.77	2.49	0.1525	1.16	0.71	58.1	4.67	324.72	3.98
0	0	1	0	0	0	0	1	0	68	80	69	3.51	1.1	0.4	114	225	25	7.2	1	31.71	1.36	0.06375	1.12	0.94	46.8	4.57	341.13	3.89
0	0	0	0	0	0	0	0	0	53	88	120	6.42	1.93	0.49	130	181	44	6.4	1.4	32.08	0.94	0.02254	1.12	0.82	41.5	3.67	244.18	4.2
1	1	1	0	0	0	0	0	1	63	108	66	8.57	1.82	0.47	165	228	115	16.9	2.7	38.02	0.82	0.0813	1.42	0.89	62.8	7.4	411.96	3.7
0	1	0	0	0	0	0	0	1	58	80	60	6.68	0.72	0.28	159	179	20	12.3	4	39.02	0.58	0.00324	1.9	0.77	65.9	4.52	322.32	4.39
0	1	1	1	0	0	0	1	1	49	82	76	9.08	1.86	0.42	178	247	26	22.8	6.1	54.74	1.02	0.0048	1.24	0.5	53.1	6.2	331.08	3.89
1	1	1	0	1	0	0	0	1	47	110	84	9.41	2.36	0.44	155	288	19	9.9	1.2	44.91	1.58	0.1989	1.27	1.68	81.4	5.35	340.7	3.9
0	1	1	0	0	0	0	0	1	72	70	62	7.71	2.81	0.42	163	253	33	8	2.1	42.39	1.06	0.29625	1.26	1.41	73.7	6.47	331.98	3.57
0	1	0	0	0	0	0	0	1	49	80	72	5.9	1.65	0.3	151	170	31	9.4	2.8	37.83	1	0.01332	1.31	0.83	72.2	9.44	281.3	3.97
0	0	0	0	0	0	0	0	0	58	88	80	5.34	1.31	0.21	127	189	20	13.3	3.7	43.14	1.03	0.01872	1.93	1.14	60.5	5.45	197.81	3.6
0	0	0	0	0	0	0	0	0	71	80	78	9.47	1.84	0.39	130	190	16	12.5	4.3	35.96	0.81	0.1822	1.34	0.73	52.7	4.89	296.89	4.11
0	1	0	0	1	0	0	1	1	50	100	111	9.89	0.86	0.34	130	281	48	16.8	4.4	43.62	0.88	2.271	1.38	1.18	60.5	6.9	488.3	3.7
0	1	1	1	0	0	0	0	1	67	110	74	6.12	2.03	0.39	153	174	48	18.4	6.2	48.57	1.19	0.00928	1.59	0.68	72.8	7.88	344.19	4.11
1	0	1	1	0	0	0	1	0	77	60	60	8.57	0.51	0.23	139	146	25	12.2	2.2	47.52	1.2	0.0891	1.44	1.04	75.9	19.5	359.4	4.6
0	0	0	0	1	1	0	0	0	57	80	56	6.92	2.66	0.51	140	152	31	11.9	2.7	43.46	1.91	0.02622	1.43	1.17	62.6	4.12	379.99	3.69
0	1	0	0	0	0	0	0	1	69	74	40	4.14	1.29	0.31	119	201	20	8.1	2.7	35.25	0.5	0.00912	1.42	0.94	79.1	5.36	188.19	4.15
0	0	0	0	0	0	0	0	0	53	80	78	6.05	2.39	0.35	128	244	14	7	2.2	43.66	0.93	0.88954	1.47	0.62	59.4	4.77	384.21	4.44
0	0	0	0	0	1	0	0	0	76	100	80	13.44	1.22	0.49	181	495	24	12.8	4.7	36.68	0.96	0.08085	0.93	0.44	79.5	2.95	542.33	4.64
0	0	1	0	0	0	0	0	0	78	80	78	6.15	0.89	0.25	98	293	12	10.4	3.1	34.94	0.82	0.02201	1.73	0.88	63.1	6.32	293.88	4.27
1	1	0	0	0	0	0	0	1	67	80	82	6.3	1.11	0.37	139	260	22	15.2	2.5	41.1	8.36	0.45	1.51	1.36	83.4	10.47	561.63	3.68
0	0	0	0	0	0	0	0	0	47	70	72	6.52	1.41	0.25	141	314	28	13.1	3.8	44.76	3.63	0.24675	1.36	1.09	69	6.06	449.37	3.96
1	1	0	0	0	0	0	0	1	72	72	74	6.37	1.02	0.44	116	159	17	8.4	2.9	37.66	1.02	0.00528	1.1	0.59	168.7	8.17	435.3	4.41
0	0	0	0	0	0	0	0	0	60	80	70	3.81	1.41	0.26	131	185	21	11.2	1.8	43.6	8.41	0.026	1.32	1.21	74.5	5.01	263.04	4.07
1	0	0	0	1	0	0	0	0	77	70	72	4.05	1.13	0.24	148	202	17	9.1	2.6	44.47	1.74	0.01392	1.64	0.98	62.3	6.01	356.02	4.03
1	1	0	0	1	0	0	0	1	79	80	70	10.99	2.05	0.85	131	202	150	12.6	4.5	32.83	1.71	0.04332	1.06	0.64	108.4	6.93	335.49	3.17
0	0	1	0	0	0	0	0	0	73	100	86	4.37	1.1	0.27	137	181	61	18.8	5.9	40.94	0.82	0.01311	1.47	0.88	68.7	5.92	263.31	3.98
0	1	0	0	0	0	0	0	0	69	100	56	6.57	1.06	0.3	128	146	22	14.2	5.3	36.56	0.55	0.01328	1.01	0.39	96.2	7.76	422.36	4.1
0	1	0	0	0	0	0	0	0	66	90	72	4.49	0.94	0.25	144	175	20	10.5	3.4	32.72	1.32	0.1957	0.9	0.71	90.6	5.15	372.72	3.13
0	0	0	0	0	0	0	0	0	59	90	75	10.2	0.56	0.82	125	180	25	13.7	4.4	37.98	1.04	8.98875	1.04	1.35	49.7	5.31	259.53	3.79
0	0	0	0	1	0	0	0	0	67	90	72	6.27	2.54	0.22	137	277	19	9.6	2.2	41.8	1.15	0.03666	1.64	1.26	68.3	4.95	369.99	3.68
0	1	0	0	1	0	0	1	1	56	80	64	3.66	1.3	0.23	165	171	22	12.9	3.9	43.76	1.58	0.0235	1.22	1.21	76.4	4.17	297.27	4.08
0	1	0	0	1	1	0	0	1	58	80	59	9.77	2.11	0.61	153	277	32	6.3	1.4	34.77	5.87	0.24534	1.48	1.16	103.3	7.5	534.53	3.8
0	0	0	0	0	0	0	0	0	72	100	100	9.31	1.25	0.4	149	245	85	31.4	7.6	46.97	1.6	2.51996	1.4	1.4	70.5	9.5	369.51	3.6
0	1	0	0	0	0	0	0	1	69	76	90	5.11	1.71	0.25	140	137	26	25.3	6.4	43.56	8.37	0.06696	1.28	0.95	86.7	6.35	507.69	4.75
1	1	0	0	0	0	0	0	0	70	70	72	6.05	1.6	0.65	97	349	16	10.8	3.3	33.04	0.62	0.07	1.21	0.85	101.2	4.68	292.22	4.15
0	1	1	1	1	0	0	1	0	65	80	78	9.34	2.78	0.69	156	251	23	17.6	3.5	47.35	2.16	0.00792	1.46	1.82	70.4	4.83	256.92	4.37
0	1	0	0	0	0	0	0	0	65	82	70	5.09	0.75	0.22	155	121	17	18.2	4.8	43.27	2.93	0.06664	1.31	1.08	74.7	5.24	320.04	3.43
1	1	0	0	0	0	0	0	1	57	90	80	10.11	1.9	0.52	168	163	21	6.5	2	36	0.97	0.07328	1.07	0.9	99.5	5.19	355.62	3.97
0	0	0	0	0	0	0	0	0	56	84	80	3.73	1.2	0.17	131	260	16	7.5	1.9	43.74	1.33	0.18146	1.37	1.53	54.3	5.01	281.53	3.99
0	1	1	0	0	1	0	0	1	81	80	68	16.77	0.99	1.44	156	92	1812	23.7	7.7	38.77	1.68	0.4056	0.81	0.6	183.2	5.6	702.74	6.3
0	1	1	0	1	0	0	0	0	48	90	97	8.03	2.57	0.55	165	183	33	9	2.2	40.68	1.96	0.34425	1.19	1.19	89.4	6.09	464.79	3.89
1	0	0	0	0	0	0	0	0	59	80	104	10.83	2.45	0.77	132	312	36	9.6	2.5	40.7	3.78	0.6552	1.07	1.46	67.1	4.84	301.28	4.77
1	1	1	0	1	0	0	1	1	69	80	78	7.73	2.74	0.56	166	323	25	16.3	4.4	36.39	1.41	0.09065	1.1	1.14	87	4.14	303.25	4.28
0	1	0	0	0	0	0	0	1	45	88	90	5.52	1.48	0.39	168	188	22	14.1	4.3	43.16	1.19	0.03503	1.18	0.91	82.8	4.32	412.73	3.96
0	1	0	0	0	0	0	0	1	55	100	67	5.19	1.84	0.37	167	137	27	16.7	4.6	43.43	1.55	0.06068	1.59	0.99	79.1	5.52	414.44	4.16
1	1	0	0	0	0	0	0	1	66	70	70	5.87	1.55	0.31	135	124	27	17.6	5.4	46.49	0.72	0.10034	1.77	0.88	66.5	4.28	248.17	5.26
0	0	0	0	0	0	0	0	0	62	76	70	5.48	1.85	0.29	119	162	15	7.9	1.9	34.11	1.07	0.01952	1.3	0.91	88.5	4.57	418.93	3.59
0	0	0	0	0	0	0	0	0	51	80	70	4.42	1.98	0.32	116	161	15	9.8	2.3	35.46	1.19	0.00493	1.28	0.81	54.1	4.32	197.29	3.79
0	1	0	0	1	0	0	0	1	48	80	62	7.99	2.15	0.5	156	158	21	7.3	1.5	38.96	2.68	0.09006	1.01	0.99	84.5	4.84	405.71	4.3
0	1	0	0	0	0	0	0	1	75	90	80	4.5	1.26	0.29	133	204	26	13.7	2.7	38.35	0.73	0.0106	1.56	0.78	88.3	4.79	393.74	3.98
0	0	1	0	1	0	0	0	0	80	90	76	5.04	1.59	0.35	136	209	65	9.9	2.1	43.67	1.41	0.05074	1.22	1.25	57.2	5.05	334.64	3.86
1	1	0	0	0	0	0	0	0	74	76	70	6.83	1.22	0.31	155	218	40	8.3	2.6	47.91	0.74	0.22	1.61	0.85	64	4.37	288.33	4.73
0	0	0	0	0	0	0	0	0	60	88	76	9.94	1.41	0.32	129	278	16	14.9	3.6	36.59	1.32	1.64876	1.09	1.04	70.7	5.88	356.78	4
1	1	0	0	0	0	0	0	1	53	86	73	11.24	1.19	0.65	111	141	251	15.7	5.2	39.22	1.42	1.49854	1.04	0.47	64.2	6.91	350.08	3.73
1	1	0	0	0	0	0	0	1	73	78	80	3.3	0.9	0.18	141	97	40	23.3	6.4	36.68	0.63	0.00128	0.87	0.28	120.4	4.29	451.23	3.73
0	1	1	0	0	0	0	1	0	70	80	78	8.94	2.37	0.52	154	89	29	24	7	46.51	1.34	0.0774	1.57	0.74	85.1	5.23	366.03	4.03
0	1	0	0	0	0	0	0	1	77	80	68	7.54	1.99	0.56	163	197	25	12.4	4	41.47	0.4	0.01407	0.99	0.52	95.2	5.4	270.79	4.29
1	1	0	0	0	0	0	0	1	67	100	72	9.3	1.65	0.33	163	177	23	12	3.5	36.83	0.83	0.05572	1.27	0.88	112.5	7.41	580.74	4.47
0	0	0	0	0	0	0	0	0	70	70	72	6.78	1.87	0.35	99	439	17	9.5	2.8	48.13	1.97	0.16686	1.36	0.88	66.8	5.07	445.8	4.58
1	0	1	1	0	0	0	0	0	70	90	76	5.85	1.88	0.4	135	260	25	13.6	3.9	44.81	0.84	0.1278	1.58	0.58	42	5.94	322.41	3.87
0	0	0	0	0	0	0	0	0	69	80	70	10.68	2.82	0.51	145	227	28	19.9	3.4	43.7	2.52	1.1136	1.05	1.57	53	4.77	306.03	3.63
0	0	0	0	0	0	0	0	0	58	76	68	6.64	1.37	0.22	139	208	13	8.8	2.5	36.45	1.71	0.07922	1.11	1.12	59.6	5.45	198.19	4.02
0	1	1	0	1	0	0	0	1	41	86	75	10.32	1.01	0.48	168	252	22	15.8	3.2	42.66	3.36	0.78975	0.85	0.86	100	6.72	522.3	3.95
1	1	0	0	0	0	0	0	1	72	70	74	7.17	2.26	0.65	150	220	39	21.8	6.5	39.4	0.84	0.06916	1.38	0.85	89.2	6.1	467.1	3.9
0	1	0	0	0	1	0	0	0	71	70	72	5.38	1.23	0.21	132	184	35	9.4	2.8	42.22	0.59	0.05984	0.96	0.45	101.6	4.49	445.56	4.32
0	1	0	0	0	0	0	0	1	73	86	56	10.5	1.07	0.54	139	186	52	22.8	10.3	38.82	1.14	0.168	1.14	0.8	153.3	7.34	457.11	4.05
1	0	0	0	0	0	0	0	0	62	78	84	12.61	0.84	0.19	144	243	277	11.4	2.5	40.87	0.72	0.0665	1.27	1.17	44.9	13.8	226.23	3.5
0	1	0	0	0	0	0	0	1	53	90	96	8.59	1.72	0.38	106	227	18	4.7	0.9	24.86	7.84	0.92661	1.14	1.1	233.1	16.3	515.86	3.8
1	0	1	0	0	0	0	0	0	66	106	78	4.36	1.42	0.3	131	171	15	24.4	6.5	41.65	0.85	0.0114	1.36	0.81	68.5	4.2	169.19	3.71
0	1	0	0	0	0	0	0	1	74	108	84	4.73	1.25	0.41	139	244	22	6.8	2.3	35.49	0.6	0.07314	0.91	0.57	73.9	4.59	334.08	4.86
1	1	1	1	0	0	0	0	0	79	80	71	5.91	1.59	0.66	144	178	26	20.5	5.3	40.33	3.37	0.15805	1.14	0.85	84.3	8.4	298.97	5
0	1	1	1	0	0	0	0	1	46	80	66	7.2	2.2	0.26	146	274	17	12	3.4	45.11	0.68	0.01584	1.12	0.77	74	6.52	296.4	4.54
0	1	0	0	0	0	0	0	1	53	80	61	3.91	1.42	0.2	133	192	22	14.6	5.5	35.36	0.83	0.03536	1.01	0.5	62.8	6.18	259.31	3.78
0	1	0	0	0	0	0	0	1	58	80	70	3.91	1.42	0.2	133	192	22	14.6	5.5	35.36	0.83	0.03536	1.01	0.5	62.8	6.18	259.31	3.78
0	0	0	0	0	0	0	0	0	72	90	101	19.8	1.22	1.48	145	219	489	54.9	9.4	40.63	0.91	2.7037	1.41	1.16	97.7	7.9	302.71	3.9
0	1	0	0	0	0	0	0	0	68	80	78	4.04	1.61	0.31	146	109	26	14.9	4	37.27	0.99	0.25824	1.03	1.22	72.2	5.24	416.83	3.96
0	1	0	0	0	0	0	0	1	50	75	73	5.05	0.98	0.39	172	228	36	19.2	4.2	43.06	6.24	0.1404	1.22	0.87	70.8	6.2	368.05	3.9
0	0	0	0	0	0	0	0	0	48	80	78	7.64	2.75	0.4	132	182	15	8.6	2	36.45	0.95	0.07476	1.31	0.79	69.1	6.12	296	3.58
0	0	1	0	1	1	0	0	0	61	80	61	7.19	2.45	0.49	148	228	29	7.7	1.9	41.78	2.12	0.01292	1.53	1.28	51.7	6.37	444.37	3.65
0	1	0	0	0	1	0	0	1	76	80	78	4.87	1.06	0.45	149	132	24	25.5	7.5	42.8	1.59	0.29808	1.19	0.96	107.7	4.7	578.35	3.99
0	0	0	0	0	0	0	0	0	68	70	76	5.3	1.45	0.39	127	148	19	15.8	3.7	40.23	1.78	0.20958	1.27	0.9	49	4.87	311.12	3.9
0	1	0	1	0	0	0	0	0	60	85	97	5.23	1.54	0.31	154	179	27	21.5	4.3	39.81	1.02	0.23667	2.43	1.38	66.8	23.27	271.01	4.1
0	0	1	1	0	0	0	0	0	63	68	69	5.62	1.62	0.32	140	179	23	13.6	4.2	42.64	1.35	0.044	1.68	0.73	58.7	6.45	199.01	4.29
0	0	0	0	0	0	0	0	0	58	86	72	2.24	0.69	0.19	92	191	16	13.7	4	37.45	0.55	0.00086	1.18	0.84	45.1	4.09	210.86	3.6
0	1	1	0	0	0	0	0	1	69	80	70	4.44	1.23	0.37	143	146	35	11.9	4	36.19	1.01	0.00816	1.24	0.62	84.7	4.59	339.24	4.14
0	1	0	0	0	0	0	0	1	78	82	80	6.1	1.27	0.43	140	207	55	9.6	3.3	36.66	0.66	0.23544	0.9	0.42	104.3	9.17	413.83	4.34
1	1	0	1	0	0	0	0	1	61	86	78	8.08	1.44	0.44	150	117	27	11.6	3.2	43.5	0.75	0.01221	1.15	0.83	66.1	8.24	278.83	3.8
0	1	0	0	1	1	0	0	1	42	80	78	9.11	1.48	0.41	173	251	27	13.3	3.5	46.37	3.9	0.09225	1.36	0.75	80	4.26	618.75	3.62
0	1	0	0	0	0	0	0	1	53	80	72	7.23	1.58	0.24	154	257	16	8.7	2.9	39.08	1.17	0.01512	1.16	0.56	65.1	5.38	357.75	3.72
0	0	0	0	0	0	0	0	0	69	90	134	3.73	1.23	0.32	126	111	55	12.1	4.5	27.61	0.65	0.06592	1.12	0.58	66.2	5.9	272.03	4
1	1	0	0	1	0	0	0	1	64	90	86	13.51	2.43	0.63	143	340	19	8.6	2.1	41.47	1.69	1.76652	1.27	1.26	92.1	3.97	384.29	3.7
0	0	1	1	0	0	0	0	0	70	60	78	5.05	1.4	0.21	135	108	25	13.4	3.3	41.5	1.03	0.00726	1.57	0.72	59.1	6.34	227.73	3.87
0	1	0	0	0	0	0	0	1	68	80	64	7.09	1.92	0.43	154	186	22	10.5	3.3	42.79	3.65	0.05014	1.07	0.83	65.3	9.23	262.3	3.94
0	1	0	0	0	0	0	0	1	69	98	75	5.21	1.19	0.38	156	121	29	16.9	4.6	40.51	2.07	0.1474	0.9	0.79	64.4	4.67	398.39	3.74
0	1	0	0	0	0	0	0	0	48	80	60	5.58	1.35	0.32	155	174	24	10	2.8	43.85	3.01	0.00114	1.1	0.73	81.9	8.39	458.66	4.28
0	0	1	0	0	0	0	0	0	54	110	80	6.56	2.55	0.28	126	292	21	4.6	1.1	44.13	1.37	0.29546	1.1	1.01	60.7	6.57	295.1	3.81
1	1	0	0	0	0	0	1	0	71	80	60	6.57	2.06	0.3	138	151	26	10.8	3.3	42.43	0.53	0.01848	1.16	0.55	77.7	5.06	296.13	4.1
0	0	1	0	0	0	0	0	0	77	80	62	3.97	1.01	0.33	126	171	24	9.4	1.9	38.93	0.71	0.18792	1.88	0.68	58.7	4.1	325.08	4.19
0	1	1	0	1	0	0	0	1	67	90	74	3.47	0.94	0.25	151	159	115	26.5	8.5	28.35	8.47	0.50634	0.9	1.19	88.2	3.23	441.84	3.44
0	1	1	1	1	0	0	0	0	52	82	74	6.11	1.28	0.59	164	181	37	31.5	8.5	49.49	2.72	0.387	1.25	0.62	88.5	8.12	481.62	4
1	1	1	1	1	0	0	1	0	58	90	79	6.03	1.69	0.28	130	192	74	6.8	1.2	36.49	4.73	0.47067	1.21	0.56	72.1	16.38	297.97	3.36
1	1	0	0	0	0	0	0	0	72	80	76	9.27	2.52	0.6	152	181	23	8.3	2.1	43.39	3.4	0.145	1.36	1	109.2	5.48	494.69	3.52
0	1	0	0	0	0	0	1	0	85	70	62	3.74	1.1	0.2	128	126	24	10.8	3.5	43.55	0.87	0.02368	1.58	1.03	120.3	4.8	433.6	4.56
1	1	1	0	1	0	0	1	1	65	97	85	5.07	0.8	0.38	134	226	27	12.8	2.2	34.8	3.04	0.077	1.8	0.97	71.3	6.36	339.4	3.86
0	1	1	0	1	0	0	0	1	59	80	59	4.59	1.03	0.32	142	214	99	33.3	12.6	42.97	3.34	0.04606	1.22	0.66	76	5.65	441.15	3.52
0	1	0	0	0	0	0	0	1	66	98	65	6.56	2.34	0.52	136	175	30	9.3	3.3	39.23	1.26	0.00735	1.01	0.47	98.8	5.89	355.35	4.14
0	1	0	0	1	0	0	0	1	57	90	76	7.73	3.11	0.43	165	255	30	7.4	1.6	47.61	2.14	0.11832	1.32	1.29	79.2	4.18	262.36	3.95
0	1	1	0	0	0	0	0	1	71	70	86	14.35	1.41	1.48	116	356	16	16.1	4.9	34.4	0.8	0.72744	1.36	1.17	74.2	4.69	330.05	4.44
0	1	1	0	0	0	0	0	1	68	80	78	16.74	0.53	0.58	150	209	15	12.3	4.1	48.05	1.16	0.02575	2	0.82	112	7.41	289.7	4.57
0	0	0	0	0	0	0	0	0	67	80	70	3.45	0.97	0.26	95	194	32	13.8	3.9	32.38	1.21	0.00891	1.39	0.69	68.6	5.34	276.93	4.24
0	1	1	1	1	0	0	0	1	55	87	75	4.33	0.49	0.14	134	144	25	22.5	3.9	39.54	2.28	0.292	1.39	0.92	150.8	17.57	391.3	4.33
0	0	0	0	0	0	0	0	0	61	80	80	6.11	2.71	0.24	120	166	22	8.6	2.1	36.74	1.26	0.03392	1.3	0.59	60	4.68	318.86	3.98
0	0	0	1	1	0	0	0	0	62	80	60	6.19	0.39	0.06	129	130	42	12	3.3	42.54	2.13	0.33852	1.56	1.18	59.3	14.8	283.69	4.2
0	0	0	0	1	0	0	0	0	55	80	72	4.48	1.66	0.19	129	224	16	10.9	2.6	41.62	3.92	0.0672	1.48	1.03	59.3	4.43	229.44	4.03
1	1	1	1	1	0	0	0	1	50	100	81	11.89	2.48	0.56	201	284	44	18.2	6.7	49.69	2.77	1.462	1.38	1.33	57.3	7.2	274.03	3.7
0	1	0	0	0	0	0	0	1	60	80	70	5.02	1.47	0.44	169	165	28	14.1	3.9	41.83	1.5	0.25137	1.34	1.27	82.3	5.13	375.88	3.77
0	0	0	0	0	0	0	0	0	61	90	79	7.7	0.91	0.59	116	196	17	7.7	2.1	35.33	1.12	0.2937	1.03	0.46	62.1	4.08	233.1	3.22
0	0	0	0	0	0	0	0	0	69	80	72	4.44	0.85	0.27	109	244	21	10.7	2.8	40.4	1.02	0.12384	1.81	0.66	56.3	6.23	278.15	3.98
0	1	1	0	0	0	0	0	0	42	70	78	6.08	1.95	0.33	152	207	21	12.7	3.5	45.3	1.17	0.0408	1.22	0.87	85.4	4.75	401.05	4.13
0	1	0	0	0	0	0	0	0	73	110	76	6.23	1.45	0.46	126	224	25	14.6	3.4	30.94	3.47	0.56445	1.03	0.88	137.8	4.93	414.31	4
0	0	0	0	0	0	0	0	0	61	80	78	3.53	0.92	0.25	122	277	15	7	2	38.39	0.93	0.0026	1.22	0.86	47.7	4.32	203.56	3.91
1	1	1	1	0	0	0	1	1	72	70	72	6.99	1.52	0.41	161	227	14	13.8	4.3	39.45	3.06	0.1815	0.96	0.93	70.3	12.35	359.47	4.03
0	1	0	0	0	0	0	0	1	66	60	78	3.78	0.95	0.44	136	202	23	8.3	1.9	41.12	2.66	0.00648	1	0.53	85.9	5.94	451.51	4.31
1	1	1	0	0	1	1	1	0	71	74	58	8.31	1.22	0.43	125	101	32	47.3	14.3	45.66	1	0.0044	1.24	0.48	136.3	5.8	574.82	3.7
1	1	1	1	0	0	1	0	1	53	108	78	13.32	1.85	0.45	175	186	36	10.9	3.4	40.9	2.64	0.07821	1.26	0.73	64.7	16.39	291.33	3.79
1	0	0	0	0	0	0	0	0	69	90	74	5.95	1.95	0.43	110	206	14	5.6	1.8	36.7	1.03	0.60192	1.43	0.78	57.4	12.04	226.92	3.88
0	0	0	0	0	0	0	0	0	74	80	64	3.44	1.59	0.17	120	197	22	11.9	3.2	43.63	0.73	0.04026	1.57	1.12	75	5.42	258.8	3.84
1	1	0	0	0	0	0	0	1	64	80	80	6.82	0.49	0.02	167	199	19	10.3	3	38.16	0.66	0.00247	1.06	0.55	63.4	7.09	383.23	4.2
0	0	0	0	0	0	0	0	0	51	70	72	5.69	0.89	0.24	111	140	28	7.8	1.9	42	1.59	0.0483	1.3	0.84	41	5.04	280.33	3.61
1	1	0	0	0	0	0	0	1	52	80	72	6.99	1.5	0.33	150	286	33	12	3.3	41.75	1.09	0.012	1.74	0.77	61.5	4.78	399.04	3.73
1	1	0	0	0	0	0	0	1	40	80	76	11.22	1.59	0.36	173	142	24	6.5	1.6	41.09	3.33	0.43335	1.14	1.09	91.4	11.39	437.99	4.24
0	0	0	0	0	0	0	0	0	69	80	68	4.78	0.94	0.77	110	152	18	5.6	1.4	34.57	1.23	0.13312	1.15	2.39	47.8	4.9	174.06	3.34
1	1	1	1	1	1	0	1	1	45	120	116	7.91	0.88	0.7	159	321	60	22.1	7.5	34.87	2.29	0.8466	0.87	1.23	128.7	9.47	940.81	3.35
0	0	1	1	0	0	0	0	0	58	65	55	6	1.31	0.34	127	151	20	15.3	4.8	38.12	1.61	0.0288	1.22	1.34	64.9	10.56	303.63	4.03
1	1	1	0	0	0	1	0	0	62	70	132	12.05	1.25	0.83	152	186	20	31.2	8.4	44.56	1.1	3.1455	1.18	0.66	76.4	5.14	366.47	4.1
0	1	0	0	0	0	0	1	1	82	68	78	9.95	0.77	0.39	156	192	29	18.7	4	48.53	1.02	0.124	1.34	1.01	70.3	8.11	331.1	4.2
0	0	0	0	0	0	0	0	0	65	60	52	4.59	1.39	0.33	139	156	32	19.7	4.1	45.9	1.29	0.01295	1.62	1.12	45.9	4.88	264.4	4.21
0	1	0	0	0	0	0	0	1	57	74	64	3.94	1.26	0.25	156	181	27	15	4.7	51.5	1.18	0.004	1.48	0.74	83	5.14	235.43	3.53
0	0	0	1	0	0	0	0	0	73	70	72	5.33	1.58	0.37	75	309	17	10.9	3.3	37.98	1.56	0.02607	1.27	0.84	56.5	3.67	289.16	3.97
0	1	0	0	0	0	0	0	0	74	80	84	8.14	1.4	0.59	137	246	16	8.6	2.7	35.48	0.7	0.07068	1.36	0.76	88.2	4.3	356.64	3.68
0	0	1	1	0	1	0	0	0	78	70	86	10.36	1.59	0.45	135	286	26	22	3.1	40.53	1.4	0.14805	1.42	0.75	69.5	12.62	364.17	4.29
0	0	0	0	0	0	1	0	0	77	80	65	4.7	1.11	0.28	125	98	34	22.1	7.9	39.61	0.3	-0.0056	1.25	0.32	58.2	5.29	235.42	4.12
0	0	1	0	0	0	0	0	0	52	90	84	6.24	2.12	0.35	129	275	20	7.1	1.1	41.19	1.34	0.3984	1.19	1.14	76.3	8.95	401.3	3.97
0	0	1	1	1	0	0	0	0	56	90	74	8.58	1.88	0.27	161	191	17	10.5	1.7	36.27	2.83	0.7227	1.22	1.44	50.1	7.16	288.72	3.82
1	1	1	0	0	0	0	0	1	72	80	72	7.17	1.56	0.42	115	90	30	18.3	3.6	37.35	0.89	0.07296	1.09	0.57	202	5.61	580.57	4.92
0	1	0	0	0	0	0	0	1	58	60	68	7.06	1.43	0.32	161	192	24	9.7	2.5	41.08	1.02	0.00726	1.39	0.5	86.6	4.56	340.54	4.31
0	1	0	0	1	0	0	0	1	44	70	68	5.98	2.11	0.53	144	193	18	9.8	2.4	39.4	3.9	0.02176	0.91	0.48	62.2	3.55	335.21	3.65
0	1	0	0	0	0	0	0	1	59	100	80	3.59	0.83	0.31	127	126	33	14.7	4.8	40.45	0.81	0.00364	1.27	0.61	187.2	5.61	437.7	4.23
0	1	0	0	0	0	0	0	1	46	70	62	6.96	2.19	0.44	150	183	25	12.8	3.4	44.63	1.45	0.0087	1.31	0.85	75.5	4.76	406.76	3.73
1	0	0	0	0	0	0	0	0	59	70	70	5.04	1.67	0.37	109	193	158	8.6	1.4	30.49	1.49	1.11364	1.04	0.95	48.2	5.37	232.98	4.09
0	1	1	1	0	0	0	0	1	62	82	80	7.93	2.23	0.54	164	214	58	9.7	1.4	40.89	5.77	0.5652	2.15	1.27	74.3	10.57	379.27	3.93
1	0	1	0	0	0	0	0	1	62	107	70	5.17	1.6	0.39	130	179	20	14.3	3.5	44.91	1.34	0.07735	1.41	0.88	54.7	4.77	389.01	3.53
1	1	0	0	0	0	0	0	1	83	90	78	8.5	1.03	0.47	151	152	28	14.9	3.9	40.75	2.04	0.0116	1.3	0.63	67.2	6.4	397.77	3.85
0	1	1	1	0	0	0	1	1	68	100	72	9	2.23	0.5	169	217	27	14.9	3.1	46.65	1.68	0.55216	1.16	1.08	83.3	6.92	405.68	4.71
0	1	1	1	0	0	0	0	0	60	80	80	6.17	1.64	0.36	145	118	22	11.1	3.3	42.99	1.09	0.04576	1.3	0.65	42.7	12	250.33	3.92
0	0	1	1	0	0	0	0	0	55	60	76	8.07	2.82	0.44	137	286	18	25.7	4.4	39.36	1.58	0.02132	1.5	1.06	66.1	13.61	325.54	4.38
0	0	0	0	0	0	0	0	0	71	80	72	6.14	1.27	0.29	125	246	17	9.7	2.9	36.43	1.22	0.11154	1.37	0.91	64.4	8.3	353.18	4.04
0	0	0	0	0	0	0	0	0	67	76	72	9.1	1.24	0.43	105	303	15	12.6	2.8	40.03	1.62	0.3906	1.32	0.89	196.1	7.37	585	4.76
0	1	0	0	0	0	0	0	1	71	90	70	3.99	1.31	0.37	121	178	19	11	3.4	43.78	1.14	0.02346	1.06	0.6	64.9	4.84	395.57	4.08
0	1	0	0	0	0	0	0	1	52	88	81	6.65	2.04	0.51	164	236	22	10.4	3.5	37.81	0.82	0.0315	1.31	0.7	59.9	6.41	341.76	4.11
1	1	1	1	1	0	0	0	1	57	100	68	9.13	1.72	0.43	172	223	23	16.1	4	43.53	2.56	0.01716	1.28	1.06	89.7	5.15	403.54	4.34
0	1	1	0	0	0	0	1	1	73	74	70	5.8	0.84	0.28	155	138	33	29.7	4.8	40.15	2.15	4.1505	1.33	1.5	63.8	6.8	375.08	4
0	0	1	1	1	0	0	1	0	71	81	80	5.57	1.99	0.5	122	273	19	11.5	2.4	39.9	4.05	1.05032	1.17	1.01	56.8	6.21	387.05	4.16
0	0	0	0	0	0	0	0	0	55	76	70	5.94	1.31	0.24	148	128	22	20.6	2.9	41.06	1.62	0.03026	1.79	0.79	69	5.63	357.99	4.35
0	1	1	1	0	0	0	0	0	78	90	70	5.26	1.31	0.47	150	147	22	9.8	3.6	35.46	0.52	0.00644	1.06	0.49	93.1	4.35	370.74	3.87
0	1	1	0	1	1	0	0	0	39	90	78	7.43	1.74	0.37	167	226	36	13.6	4.3	48.86	1.52	0.42276	1.41	1.37	97	5.46	650.82	4.1
1	0	0	0	0	0	0	0	0	60	90	110	8.77	2.28	0.53	140	144	29	17.6	3.6	36.94	2.13	1.48661	1.29	0.85	93.3	18.7	512.45	3.7
0	1	0	0	0	0	0	0	1	49	80	76	10.01	1.38	0.21	165	379	45	6	1.1	57.11	5.25	0.10269	1.7	1	62.9	6.03	350.94	4.27
1	1	0	0	0	0	1	0	1	76	80	78	8.77	0.52	0.46	170	44	58	16	3.1	34.12	1.56	1.27464	1.66	0.8	47.9	5.8	180.47	3.8
0	1	0	0	0	0	0	0	1	57	70	84	10.2	1.09	0.56	155	229	382	16.9	3	38.5	1.34	0.04462	2.14	0.85	75.6	7.1	318.73	4.4
1	1	0	0	0	0	0	0	1	58	70	64	7.22	1.71	0.45	158	172	36	26.6	4.6	38.15	1.64	0.8774	1.63	0.99	79.9	7.3	337.17	3.73
1	0	0	0	1	0	0	0	0	53	80	80	5.78	1.41	0.27	123	150	38	11.2	1.9	43.69	1.68	0.03431	1.85	0.67	49.1	5.02	295.46	3.87
1	1	1	0	0	0	0	0	1	79	80	76	11.96	1.12	0.48	134	237	125	11.8	2.3	26.95	1.08	0.00686	2	0.55	70.1	7.2	323.88	3.5
0	1	0	0	0	0	0	0	1	55	70	66	6.55	2.24	0.44	142	158	26	11.9	2.8	36.74	0.72	0.0045	1.43	0.39	71.8	4.75	269.91	3.95
1	1	1	0	0	0	0	0	1	72	68	64	6.3	1.7	0.54	132	86	47	12.5	2.5	38.23	1.82	0.15124	1	0.78	71.3	5.02	547.35	4.18
0	1	0	0	0	0	0	0	1	82	82	78	5.82	2.21	0.45	150	207	36	19.5	5.6	37.21	0.9	0.0725	1.14	0.87	68.9	5.33	267.85	4.4
0	1	0	0	0	0	0	0	1	69	80	64	12.54	1.92	0.61	122	233	20	9.7	2.5	37.35	1	0.00187	0.71	0.55	60.7	5.39	316.31	3.74
0	1	0	0	0	0	0	0	0	55	60	66	12.11	1.25	0.57	165	219	409	8.8	1.9	39.84	3.73	0.3542	1.36	0.79	111.1	8.5	387.55	4
0	0	1	1	0	0	0	0	0	41	80	76	5.22	1.87	0.24	122	254	16	10	2.5	35.03	1.27	0.09152	1.1	0.92	87.1	5.54	443.15	4.5
0	0	1	1	0	0	0	0	0	53	90	70	5.06	1.26	0.26	130	79	26	8.3	1.9	35.95	0.69	0.01456	1.81	0.55	48.3	6.69	284.03	3.79
1	1	0	0	0	0	0	0	1	60	70	70	6.49	2.21	0.39	179	250	22	14.9	3	48.17	1.52	0.18328	1.71	0.87	79.5	5.54	236	4.53
1	1	1	0	0	0	0	0	1	69	60	47	6.08	1.86	0.49	140	171	28	14.4	2.6	42.01	7.56	0.18096	1.02	0.56	67.7	7.6	409.4	3.4
1	1	0	0	0	0	0	0	1	60	64	63	11.59	2.41	1.01	117	144	102	9.8	2.7	40.31	2.18	11.6077	1.42	0.96	102.3	5.7	461.7	3.85
1	1	0	0	0	0	0	0	1	61	72	66	19.55	2.29	0.74	160	458	177	28.7	5.5	34.92	0.75	1.31004	1.75	1.03	52.7	6.16	278.34	3.73
1	1	0	0	1	0	0	0	1	60	80	80	14.08	1.48	0.82	143	184	88	12.6	3.1	30.74	2.25	11.41598	1.5	0.95	96.8	13.68	461.65	3.53
1	1	1	1	0	1	0	1	1	77	52	78	9.03	2.38	0.43	157	228	41	13.5	3.8	41.01	1.85	0.12561	1.08	0.81	149.2	17	531.67	4.2
1	0	1	1	0	1	0	0	0	52	70	80	11.24	1.85	0.87	136	178	20	9	1.4	43.53	3.07	0.05976	1.32	0.81	703.7	12.11	285.49	5.07
1	1	0	0	0	0	0	0	1	57	70	70	6.36	1.45	0.34	145	410	23	16.1	2.8	43.62	4.67	0.245	1.37	1.26	61.4	9.19	291.96	4.91
0	1	0	0	0	0	0	0	1	61	80	78	7.69	1.08	0.42	123	178	194	22.9	5.3	34.21	0.81	0.7876	1.29	0.84	66.6	5.22	267.05	3.41
0	1	1	0	0	1	1	0	1	72	80	80	6.25	1.87	0.33	161	201	25	19.5	4.5	39.86	1.54	0.27756	1.2	0.8	85.2	3.47	451.07	4.4
1	1	0	0	0	0	0	0	1	77	60	64	5.54	1.05	0.3	129	184	52	14.5	2.9	37.97	1.47	0.12463	1.28	1.36	78.1	5.27	374.7	3.65
0	1	0	0	0	0	0	0	0	56	107	77	8.28	2.43	0.52	163	303	23	10.8	2.8	39.69	1.41	0.2379	1.01	1.09	73.8	4.86	434.21	3.74
1	0	0	0	0	0	0	0	0	67	90	78	9.56	1.88	0.35	119	291	15	11.7	2.5	41.05	4.2	0.47382	1.34	1.2	72.6	7.12	499.36	3.97
0	1	0	0	0	0	0	0	1	66	84	70	4.54	1.11	0.29	141	166	27	15.7	4.8	38.86	0.76	0.0098	1.24	0.66	67.9	4.61	503.97	3.38
1	1	1	0	0	0	0	0	0	70	80	60	4.68	1.74	0.54	149	128	31	9.4	2.5	35.48	0.59	0.0695	1.14	0.46	113.8	5.37	399.62	3.37
1	1	1	1	0	0	0	0	1	59	70	80	8.33	1.16	0.89	147	154	23	16.5	5.1	38.77	0.74	0.8254	1.02	0.85	82.4	9.08	326.8	3.36
0	0	1	0	0	1	1	0	0	69	84	95	16.83	1.27	0.78	131	377	30	11.2	3.1	40.8	1.62	4.13994	1.41	0.8	206	5.22	436.46	4.52
0	0	0	0	0	0	0	0	0	67	90	79	10.57	0.47	0.36	146	166	95	9.4	2.3	43.05	0.84	0.37966	2.04	1.02	84.7	8.68	270.42	3.54
0	1	0	0	0	0	0	0	0	52	88	75	4.71	1.29	0.44	173	164	23	14.2	3.2	40.35	2.25	0.02501	1.25	1.13	75.2	4.78	462.53	3.94
0	1	1	0	1	1	0	0	1	82	109	69	13.62	1.68	0.92	143	147	190	10.2	2.4	40.87	2.07	0.12879	1.2	1.15	96.1	6.36	433.32	3.7
0	0	0	0	0	0	0	1	0	70	76	67	4.84	1.73	0.42	127	205	19	10.5	2.3	35.5	1.34	0.01428	1.44	0.91	56.5	4.8	317.55	3.75
0	1	0	0	0	0	0	0	1	45	88	61	10.59	2.19	0.64	198	232	51	11.3	2.5	46.94	2.03	0.468	1.31	1.58	92.6	8.5	390.41	3.6
1	1	0	0	0	0	0	0	1	78	74	71	9.67	2.05	0.59	159	226	29	14.2	3.8	39.07	1.42	0.08316	1.31	1.07	60.1	9.12	254.88	4.33
0	0	0	0	0	0	0	0	0	50	78	62	4.57	1.45	0.23	116	186	21	9.7	20.7	38.7	0.71	0.01591	1.39	0.96	54.6	3.94	199.17	4.11
0	1	0	0	0	0	0	0	1	45	78	78	4.99	1.7	0.35	155	204	37	13.4	3.5	47.51	1.11	0.04171	1.72	1	83.6	3.79	318.49	4.03
0	1	1	0	1	0	0	1	1	56	130	78	11.68	0.65	0.21	180	221	73	28.8	5.1	49.54	1.09	0.13	1.92	1.06	69.3	7.41	382.3	3.41
0	1	0	0	0	0	0	0	0	68	70	72	6.26	0.72	0.37	145	189	20	12.1	2.3	40.9	1.2	0.05439	1.62	1.17	81.4	5.19	447.7	3.72
0	0	0	0	0	0	0	0	0	57	76	80	7.79	1.6	0.54	133	209	22	10.9	2.8	41.4	1.49	0.0432	1.4	0.73	55.7	7.18	275.67	4.02
0	0	0	0	0	0	0	0	0	50	80	86	5.97	1.58	0.5	142	165	18	12.4	2.7	40.9	1.58	0.00434	1.46	1.09	70.2	4.3	263.57	4.11
0	0	0	0	0	0	0	1	0	57	62	74	5.59	2.09	0.42	148	163	25	11.1	2.7	42.59	1.03	0.16902	1.8	0.98	74.8	3.91	371.56	4.04
0	0	0	0	1	0	0	0	0	68	88	70	5.58	1.59	0.43	123	128	21	13.8	3.1	40.04	2.95	0.27486	1.34	0.77	72.5	7.72	425.79	3.71
0	0	0	0	0	0	0	0	0	69	90	70	3.53	1.13	0.23	101	142	14	5.9	1.6	31.31	0.91	0.01936	1.2	0.7	34.5	6.45	229.2	2.59
0	0	0	0	0	0	0	0	0	53	76	96	5.73	1.6	0.39	143	208	29	11.5	2.3	38.69	4.57	0.06402	1.26	0.69	42.8	5.02	286.45	4.05
0	0	0	0	0	0	0	0	0	63	88	70	7.28	2.43	0.29	141	256	23	16.2	2.9	45.96	4.28	0.26852	1.37	1.81	91.5	5.62	243.31	4.03
1	0	0	0	0	0	0	0	0	68	70	65	10.74	1.08	0.36	134	157	36	20.8	4.2	45.01	4.91	0.45864	1.31	1.07	59.5	9.25	379.49	3.74
0	0	0	0	0	0	0	0	0	57	68	80	8.61	1.93	0.32	108	332	16	6.4	1.5	39.39	1.21	0.02442	1.27	0.97	66.7	3.8	163.61	4.33
0	1	1	0	1	0	0	0	1	37	114	94	15.17	4.54	0.82	175	238	393	9.4	2.1	42.67	3.01	0.11074	1.22	1.13	77.9	6.63	375.62	3.49
0	1	0	1	0	0	0	0	1	63	90	98	12.72	7.47	0.29	170	200	91	5.9	1.3	39.69	17.06	0.13992	1.02	0.47	87.3	19.38	398.65	3.04
0	1	0	0	0	0	0	0	1	55	80	80	3.89	1.35	0.39	146	150	24	5.4	1.5	37.24	1	0.0138	1.52	0.59	56.5	5.71	277.6	3.67
1	1	1	0	0	0	0	0	1	61	80	70	5.57	1.35	0.51	138	213	12	7.8	2.9	36.6	0.56	0.06416	1.2	0.46	82.8	4.28	261.14	4.19
0	1	0	0	1	0	0	0	0	75	82	74	5.7	1.44	0.34	134	164	22	18.6	4.1	38.59	4.06	0.1421	1.18	0.65	89.5	4.64	357.59	3.23
1	1	1	1	0	0	0	0	1	66	70	72	5.45	1.04	0.56	146	222	19	6	1.2	37.96	2.34	0.408	1.18	0.89	72.6	7.47	269.81	4.25
0	0	0	0	0	0	0	0	0	63	60	62	4.41	1.01	0.36	124	143	20	13.4	3.4	40.02	1.22	0.03234	1.37	0.71	51.8	4.36	315.12	3.71
0	0	0	0	0	0	0	0	0	42	70	72	5.93	1.49	0.38	91	295	15	5.7	1.7	40.63	0.58	0.00036	0.96	0.66	78.6	4.08	201.98	4.68
0	1	0	0	0	0	0	0	1	41	76	64	6.17	1.76	0.25	143	185	55	10	2.5	41.64	1.18	0.20488	1.09	0.89	47.7	4.19	355.79	3.98
0	0	0	0	0	0	0	0	0	52	70	62	7.34	2.17	0.5	148	290	15	14.7	2.7	42.56	1.36	0.18867	1.28	1.1	53	4.33	387.56	4.12
0	0	1	0	1	0	0	0	0	59	90	89	4.17	1.04	0.36	137	107	26	12.5	2.8	33.13	1.74	0.0405	1.82	1.26	46.3	4.41	181.97	3.4
0	0	0	0	0	0	0	0	1	60	106	89	12.46	0.91	0.11	114	212	56	7.2	1.5	39.27	0.95	0.25194	1.44	1.05	55.2	7.36	316.56	3.76
1	1	1	1	1	0	0	1	1	62	80	78	5.33	1.69	0.38	156	198	19	13.5	3.5	44.99	2.04	0.09494	1.35	1.12	61.3	6.86	304.34	3.74
1	0	0	0	0	0	0	0	0	72	100	80	5.45	1.06	0.41	137	209	21	10.2	2.4	41.55	1.21	0.02162	1.47	1.29	37.9	4.41	240.44	3.93
0	0	0	0	0	0	0	0	0	61	110	72	6.17	1.72	0.22	147	177	24	15.5	3.1	42.54	3.34	0.06664	1.09	0.75	45.9	5.07	260.48	3.96
0	0	0	0	0	0	0	0	0	57	76	78	6.76	2.18	0.61	152	220	21	16.9	3.9	46.53	1.14	1.84973	1.26	1.02	33.5	4.54	264.7	3.8
0	1	0	0	0	0	0	0	1	70	90	70	6.87	1.63	0.29	129	229	16	13.8	3.6	35.54	0.85	0.03127	1.04	0.89	53.8	8.37	182.26	3.37
0	0	0	0	0	0	0	0	0	48	88	70	7.38	2.02	0.49	137	197	23	13.2	2.7	45.97	2.28	0.087	2.04	1.46	43	3.74	252.92	3.9
0	1	0	0	0	0	0	0	0	64	92	70	4.5	1.26	0.22	124	167	36	7.5	2.5	37.78	0.81	0.0156	1.21	0.67	81.6	8.97	323.7	3.73
1	1	0	0	0	0	0	0	0	72	90	70	4.47	1.36	0.21	141	159	19	9.7	2.5	37.01	1	0.01922	1.41	1.13	70	7.55	327.23	4.07
0	0	1	0	0	0	1	0	0	70	80	100	5.26	1.15	0.39	145	211	25	27.2	9	32.75	1.1	0.05529	1.19	0.54	141.5	4.03	438.78	2.54
0	0	1	0	0	0	0	1	0	65	80	80	5.37	1.32	0.4	111	220	29	6.6	1.8	39.63	1.31	0.01848	1.21	0.77	62.3	6.15	363.11	3.18
1	1	0	0	0	0	0	0	1	73	64	62	11.05	0.84	0.42	147	234	166	20.8	9.6	40.61	1.24	0.10797	1.38	0.94	96.4	7.66	383.55	4.9
0	0	0	0	1	0	0	0	0	48	70	78	5.3	2.55	0.32	119	213	20	10.6	2.6	40.08	0.73	0.01216	2.05	0.88	51	3.64	251.7	3.91
0	0	1	0	0	0	0	0	0	53	80	76	4.79	1.84	0.29	131	205	18	17.8	3.5	45.87	2.4	0.0793	1.42	1.2	67.1	4.96	372.01	3.56
0	1	1	0	0	0	0	0	0	54	100	76	6.12	2.56	0.53	145	174	19	9.4	2.5	42.85	1.04	0.02556	1.19	0.96	98.7	4.55	354.94	4.32
1	0	1	0	0	1	0	0	0	76	80	64	4.34	0.79	0.34	119	159	16	11.8	3	34.67	1.22	0.1756	1.44	0.82	78.3	4.52	510.6	3.15
0	1	1	0	0	0	0	0	1	75	46	39	7.46	1.38	0.3	128	113	73	11.6	4.4	38.2	0.68	0.08134	1.38	0.56	71.6	10.4	297.91	3.45
0	0	0	0	0	0	0	0	0	69	80	72	6.29	0.81	0.39	137	208	20	9.5	2.4	36.55	1.73	0.39102	1.5	1.11	67.1	4.31	49.91	3.91
0	0	1	0	0	0	0	0	1	80	79	66	8.86	1.47	0.83	123	134	34	16.6	4.8	36.31	0.8	0.75852	1.19	0.81	84.8	4.23	240.67	3.02
0	0	0	0	0	0	0	0	0	52	80	78	6.61	2.38	0.36	133	286	20	11.8	3.3	39.5	1.3	0.16909	1.23	0.97	49.4	6.09	274.14	3.65
0	1	1	1	0	0	0	0	0	42	90	82	9.9	0.99	0.36	148	247	187	19.2	5.1	36.71	2.53	0.28672	1.4	1.09	75.7	8.51	546.44	4.35
0	1	0	0	0	0	0	0	1	61	108	86	7.9	3.36	0.78	166	155	37	12.2	3.2	35.44	0.98	0.27434	1.64	0.91	67.8	6.32	517.88	3.24
0	1	0	0	0	0	0	0	1	56	70	76	6.74	2.02	0.39	174	239	24	12.8	9.4	36.48	1.01	0.0088	1.73	1.11	71.6	4.42	357.29	4
0	0	1	0	0	0	0	1	0	69	110	80	5.95	1.58	0.43	134	267	19	7.1	1.8	41.5	1.48	0.98051	1.6	1.12	50	4.61	260.22	3.97
1	1	0	0	0	0	0	0	0	43	85	58	9.59	1.92	0.53	159	172	54	11.2	2.8	38.65	0.96	0.4221	1.29	1	79	6.38	519.93	3.55
0	0	1	1	1	0	0	1	1	78	80	54	7.23	0.65	0.25	119	170	31	22.1	5.1	34.88	0.84	0.09956	1.77	1.1	66.8	8.5	381.9	3.8
0	1	0	0	0	0	0	0	0	59	90	76	6.91	2.42	0.42	126	161	29	11.2	2.9	41.16	1.36	0.04242	1.11	0.77	66.9	5.19	423.23	4.07
0	1	1	0	1	0	0	0	1	57	100	78	7.28	1.46	0.28	152	235	28	16.6	3.6	47.16	2.14	0.03816	1.38	1.25	76.9	4.58	364.7	4.08
0	0	0	0	0	0	0	0	0	66	85	70	3.65	1.12	0.26	117	148	20	9.3	2.5	39.24	0.77	0.04888	1.5	0.83	75.3	5.94	316.12	3.64
1	1	0	0	0	0	0	0	1	85	90	83	4.84	0.61	0.24	129	125	108	14.6	4.1	39.72	1.32	0.18724	1.22	1.14	75.7	7.48	336.64	4.12
0	1	1	0	1	0	0	0	1	70	94	78	9.57	0.68	0.33	165	212	106	9.3	2.5	40.58	0.73	0.11178	1.13	1.16	98.4	7.67	294.27	3.7
0	0	0	0	1	0	0	0	0	54	88	60	5.01	1.89	0.38	153	208	59	13	3	44.44	1.69	0.0081	2.07	1.04	53.9	4.31	295.18	4.09
0	1	0	0	0	0	0	0	1	58	80	70	5.45	1.21	0.2	157	181	44	12.4	3	44.5	1.9	0.07442	1.2	1.12	60	5.15	457.8	3.72
0	0	0	0	0	0	0	0	0	70	86	70	4.78	1.13	0.26	113	102	22	8.3	1.9	36.12	1.06	0.05445	1.99	0.88	52.7	5.82	234.05	3.81
0	0	0	0	1	1	0	0	1	70	80	77	5.71	1.94	0.38	133	159	23	9.3	2.4	38.76	2.17	0.12803	1.24	0.81	65.8	4.21	385.03	4.25
0	1	0	0	0	0	0	0	1	56	110	71	7.96	1.26	0.25	170	184	252	19.1	4.3	40.34	1.52	0.14272	1.57	1.02	67.1	6.44	483.08	3.86
1	0	0	1	0	1	0	0	0	59	70	80	12.44	1.37	1.28	114	201	299	28.9	7.6	34.43	1.06	1.9836	1.26	0.81	81.1	10.93	385.34	3.69
0	1	0	0	0	0	0	0	1	66	80	86	4.01	0.5	0.29	158	223	32	15.4	4.2	43.22	1.5	0.5176	1.76	1.5	87.5	4.96	436.95	3.37
1	0	1	0	1	0	0	0	0	59	90	60	6.61	2.29	0.42	157	207	27	29.5	6	46.42	1.96	0.02432	1.43	1.16	42.4	4.78	276.84	4.11
0	0	0	0	0	0	0	0	1	75	64	80	14.61	1.43	1.54	127	140	69	16.4	5.1	34.83	1.18	2.37267	1.17	0.91	52.5	17.08	199.1	3.49
1	1	0	1	0	0	0	0	0	58	70	78	4.07	1.19	0.23	140	137	23	17.7	5.6	46.99	0.83	0.09954	1.32	0.95	77.6	7.58	398	3.92
0	0	0	0	0	0	0	0	0	54	80	78	4.91	1.56	0.23	140	132	19	9.3	2.8	43.59	0.78	0.01071	1.81	0.97	48	5.07	203.34	3.84
0	1	0	0	0	0	0	0	1	50	77	95	13.73	1.25	0.66	160	183	301	15.4	4.8	39.8	1.65	0.09118	1.37	0.5	63.3	6.09	274.72	3.38
1	1	0	0	0	0	0	0	1	57	60	75	13.25	1.46	0.45	158	275	29	13	2.9	47.74	1.29	0.0351	1.36	1.08	85.2	4.54	368.78	4.54
0	0	0	0	0	0	0	0	0	38	70	86	7.2	1.1	0.44	142	273	32	21.9	10.5	37.67	1.05	0.14555	1.08	0.8	74.1	6.34	328.34	4.38
0	0	1	1	0	0	1	1	0	84	88	160	4.11	1.44	0.42	114	94	24	6.8	2.1	34.81	0.76	0.35196	1.21	0.67	86.7	7.26	513.52	3.93
0	0	0	0	0	0	0	0	0	68	80	80	3.75	0.82	0.36	102	322	20	6.2	1.6	32.41	1.28	0.1243	1.03	0.97	46.7	5.82	270.68	3.45
0	1	0	0	0	0	0	0	1	51	90	70	5.39	2.15	0.3	111	148	32	19.6	5.1	41.75	1.72	0.01258	1.14	0.62	75	4.59	406.66	4.01
0	0	1	0	0	0	0	0	0	36	110	70	7.03	2.06	0.37	136	280	16	13.5	3.2	35.57	2.58	0.12956	1.41	0.63	55.1	7.07	345.82	3.42
0	0	0	0	0	0	0	0	0	70	70	65	5.11	0.59	0.07	106	105	59	6.9	1.9	37.59	0.58	0.0702	1.36	0.64	44.7	6.27	200.54	3.59
0	1	1	1	1	0	1	0	1	67	60	110	5.06	0.39	0.37	112	99	9	15.1	4.8	33.65	4.75	18.40692	0.79	0.64	671.9	16.81	329.63	3.61
0	0	0	0	0	0	0	0	0	66	60	70	6.71	2.22	0.29	131	245	21	7.6	4.3	40.2	0.96	0.00435	1.59	0.55	56.3	4.68	275.48	4.1
0	1	0	1	0	0	0	0	1	62	88	67	5.81	1.22	0.38	135	225	15	12.5	3.7	36.62	0.88	0.04199	1.06	0.62	79.1	6.89	239.33	4.07
1	1	0	0	0	0	0	0	1	58	80	78	4.71	1.24	0.48	146	208	31	11.7	3.4	37.69	1.07	0.43146	1.11	1.03	87.2	4.05	339.83	4.11
0	1	0	0	1	0	0	0	1	48	80	62	6.59	2.66	0.4	159	118	37	11.2	3.4	40.7	4.78	1.29808	1.11	1.11	84.3	4.41	349.97	4.06
1	1	1	1	1	0	0	0	1	58	97	88	6.55	1.07	0.09	159	119	35	16.3	4	45.46	3.4	0.5729	1.09	1.02	66	15.19	350.19	4.21
0	0	0	0	0	0	0	0	0	60	90	78	8.13	2.5	0.41	154	234	19	16.7	4.8	45.83	0.77	0.00676	1.27	1.14	63.9	5.71	303.36	4.25
0	0	0	0	0	0	0	0	0	48	80	60	8.59	1.58	0.34	120	314	17	11.4	3.2	39.69	1.03	0.19648	1	1.1	47.9	4.56	136.31	3.84
0	1	1	0	0	0	0	0	0	42	100	72	7.76	2.64	0.42	159	261	40	9.4	0.4	42.62	4.52	0.61976	1.34	1	70.6	8.61	384.3	4.27
0	1	0	0	0	0	0	0	1	55	80	75	10.03	1.21	0.75	163	118	19	9.3	2	45.99	3.76	8.23576	1.65	1.02	73.4	5.07	315.24	3.79
0	1	0	0	0	0	0	0	0	65	80	78	7.33	1.29	0.54	133	188	13	27.7	6.5	43.53	1.13	1.3878	1.13	0.89	174.8	10.29	435.64	3.95
0	1	1	0	0	0	0	0	0	46	70	86	4.06	1.09	0.3	153	158	22	11.8	2.2	45.21	1.29	0.10406	1.52	0.94	64.7	4.26	415.35	3.99
0	0	0	0	0	0	0	0	0	45	80	76	5.26	1.6	0.27	138	246	27	16.1	4.9	48.26	1.12	0.01092	1.37	0.51	56.6	4.34	281.47	3.97
0	1	1	0	0	0	0	0	0	73	72	71	4.54	1.54	0.2	123	173	15	7.9	3.6	35.5	0.83	0.00456	0.9	0.38	62.9	4.28	385.75	3.77
1	1	0	0	0	0	0	0	1	74	60	54	11.76	0.88	0.5	157	154	291	12.2	2.5	36.36	1.72	0.1524	1.68	0.71	97.6	7.88	621.9	4.7
0	0	0	0	0	0	0	0	0	61	90	72	5.64	1.3	0.21	130	201	20	6.2	1.5	36.52	1.42	0.10868	1.53	0.79	61.4	9.72	290.06	3.8
1	0	1	1	1	0	0	0	1	66	50	74	12.41	1.55	0.51	128	140	222	18.6	2.3	35.01	2.09	0.96147	1.25	0.61	74.7	9.8	225.73	4.02
0	1	0	0	0	0	0	0	0	64	100	80	5.33	1.48	0.32	161	158	19	15.7	4.4	39.25	2.26	0.00903	1.07	0.82	107.2	3.89	480.09	3.38
1	0	0	0	0	0	0	0	0	71	75	74	6.36	2.36	0.34	124	181	44	13.6	3.8	40.15	2.77	0.38718	1.34	1.11	61.6	4.58	498.98	3.43
0	0	0	0	0	1	0	0	0	79	74	92	11.4	0.46	0.16	121	171	336	13.2	3.8	39.43	0.66	0.09344	1.55	0.77	71.6	9.82	462.09	4.03
0	0	1	1	0	0	0	1	0	62	82	78	7.23	1.68	0.29	121	255	26	23.5	6.6	45.06	1	0.05796	1.72	1.02	56.9	6.82	378.41	3.7
0	1	0	0	0	0	0	0	1	30	86	96	9.94	2.46	0.66	176	221	20	23.5	7.7	43.74	2.32	0.09711	0.99	0.92	71.5	4.14	411.29	4.07
1	1	0	0	0	0	0	0	0	65	90	70	5.49	1.3	0.73	141	230	22	9.5	2.9	33.92	0.76	0.11655	1.07	0.89	103.9	6.26	427.73	3.86
1	0	0	0	0	0	0	0	0	81	80	78	10.43	1.44	0.58	125	226	76	19.4	7.2	35.08	1.73	1.41608	1.22	1.25	107.1	7.95	326.73	3.58
0	1	0	0	0	0	0	0	1	64	56	65	6.48	0.25	0.24	123	249	22	12	4.2	31.43	0.68	3.78505	0.91	0.88	66.3	6.34	299	3.58
0	1	0	0	0	0	0	1	1	53	94	71	10.2	1.1	0.27	146	175	28	6.7	2.3	47.28	1.01	0.41208	1.3	0.71	87.4	8.7	292.84	3.6
1	1	0	0	0	0	0	0	1	61	90	76	10.52	1.16	0.78	148	153	85	15.7	4.1	41.17	0.8	3.51056	0.99	0.89	81.8	6.16	239.78	3.76
0	0	0	1	1	0	0	0	0	62	80	76	5.44	2.41	0.02	134	184	38	9.6	0.7	45.92	19.87	1.05316	1.26	0.45	62	8.04	219.29	3.81
0	1	1	1	0	0	0	0	0	53	78	79	13.02	2.02	0.72	137	403	9	5	2.2	38.4	5.44	1.4552	0.85	0.89	217	19.58	365.24	4.3
0	1	1	0	0	0	0	0	1	80	110	70	12.12	1.75	0.36	178	244	138	13.7	3.4	39.56	2.05	0.38468	1.35	1.06	132.5	6.43	450.26	4.99
0	0	0	0	0	0	0	0	0	50	90	72	7.06	2.14	0.45	136	237	15	7.9	1.9	40.66	1.84	0.12505	2.17	1.24	53.1	5.8	265.39	4.09
1	1	0	0	0	0	0	0	1	55	76	94	12.94	3.37	0.84	159	266	34	10.3	0.9	44.72	0.79	0.0972	1.42	1.1	78.5	6.78	374.71	4.53
0	1	0	0	0	0	0	0	0	57	84	66	5.64	1.64	0.38	149	240	28	18.4	5.9	44.44	1.23	0.0504	1.45	0.85	108.1	4.71	524.5	4.31
0	1	0	0	0	0	0	0	1	57	70	60	7.36	2.9	0.29	171	153	15	13	3.9	35.67	2.74	0.03285	1.11	0.97	72.4	21.35	235.59	4.67
0	1	1	0	1	0	0	0	1	55	87	63	8.6	1.17	0.32	169	171	111	12.6	3.4	38.33	3.19	0.394	1.04	1.51	75.4	6.6	327.55	4.3
0	1	0	0	0	0	0	0	0	55	78	72	10.47	3.02	0.5	165	209	21	8.1	2.2	36.12	1.71	0.01518	1.1	1.25	69.7	4.22	283.15	4.5
0	1	0	0	0	0	0	0	1	49	70	66	8.72	3.85	0.42	143	247	17	8.5	2.5	38.4	1.87	0.04264	1.15	1.02	54	4.81	333.16	4.27
1	1	0	0	0	1	0	0	1	70	80	78	6.1	1.79	0.4	157	213	31	12.2	4.4	41.52	0.58	0.11228	1.48	0.95	57.7	5.3	439.78	4.1
0	0	0	0	0	0	0	0	0	48	80	70	4.96	1.07	0.19	139	197	21	10.5	2	42.78	1.43	0.01485	1.22	1.16	45.4	4.52	321.82	3.83
0	0	0	0	0	0	0	0	0	52	60	78	5.45	1.56	0.25	138	215	25	28.7	7.1	44.22	1	0.0445	1.49	0.87	73	5.24	254.24	4.14
0	1	1	0	0	1	1	0	1	52	90	72	6.54	1.66	0.36	137	168	30	34.7	12.1	37.83	0.68	0.04465	0.91	0.58	127.6	5.94	530.32	3.25
0	1	1	0	1	0	0	0	1	41	100	98	6.58	1.99	0.32	163	198	34	6.5	2.4	42.29	1.83	0.069	1.36	0.72	78.5	5.67	436.23	4.27
0	1	1	1	1	1	0	0	1	47	155	104	8.41	1.27	0.31	188	177	40	14.4	2.8	45.35	6.23	0.5808	1.28	1.12	86.1	17.7	436.94	4.1
0	0	1	0	0	0	0	0	0	59	100	78	4.23	2.49	0.29	120	230	17	7.8	2.2	37.38	0.81	0.02494	1.24	1.16	43.8	5.19	375.63	3.96
0	0	0	0	0	0	0	0	0	48	60	90	13.48	0.25	0.54	152	227	22	12.6	3.2	41.32	0.69	7.99596	1.23	0.64	44.2	5.33	161.15	3.2
0	1	0	0	0	0	0	0	1	37	70	78	7.88	2.93	0.45	164	245	21	11.9	3.5	44.88	0.81	0.00726	1.03	0.78	70.4	4.36	348.72	4.08
0	0	0	0	0	0	0	1	0	75	80	92	5.45	3.14	0.66	139	200	128	11.1	2.7	44.87	1.24	0.14553	1.27	0.96	65.7	5.5	292.51	3.4
0	0	0	0	1	0	0	0	0	65	84	107	8	0.72	0.17	135	209	37	7.4	2.6	40.37	2.2	0.43848	1.22	0.63	69.7	11.26	278.68	3.81
1	1	0	0	0	0	0	0	1	66	83	73	10.53	1.11	0.55	133	199	32	8	1.9	41.85	1.01	0.39744	1.08	1.17	76.2	8.6	421.21	3.1
0	1	0	0	0	0	0	0	1	39	70	78	7.8	2.79	0.65	164	267	20	9.7	2.6	49.94	0.88	0.1	1.1	0.98	79.9	4.02	373.48	4.25
0	0	1	0	1	1	0	0	1	85	110	83	6.82	1.65	0.27	124	177	30	10.3	3.3	37.94	0.68	2.19912	2.04	0.98	75.9	4.4	381.61	4
0	1	0	0	0	0	1	0	1	46	60	90	4.92	1.59	0.43	153	203	30	25.2	6.5	41.82	1.41	0.11118	1.27	0.98	76.7	6.7	341.47	4.3
0	1	0	0	0	0	0	0	1	54	100	75	15.63	0.63	0.64	149	154	49	8.7	2.7	42.84	1.16	0.51188	1.29	1.25	73.8	6.2	340.07	3.4
1	1	1	0	1	0	0	0	1	33	100	78	7.85	1.47	0.55	82	318	63	11.5	4.6	40.22	3.07	11.46502	0.95	1.81	87.8	4.17	264.68	4.72
0	1	0	0	1	0	0	0	1	73	72	51	6.36	1.58	0.47	115	251	56	11	2.3	36.05	1.6	0.73472	0.97	1.36	107.7	4.02	305.04	4.82
0	0	0	0	0	0	0	0	0	48	80	70	6.22	2	0.39	106	319	17	6.7	1.6	34.87	1.6	0.00851	1.57	1	55.8	4.44	281.29	3.83
1	0	1	0	1	0	0	0	0	68	60	78	7.41	2.7	0.36	149	288	49	20.6	4.8	47.68	1.83	0.398	1.57	1.41	71.1	4.84	389.3	4.16
1	1	1	0	0	0	0	0	1	66	80	66	6.41	1.3	0.47	137	231	30	9.5	2.6	35.33	0.83	0.0294	1.34	0.74	82.2	4.79	531.99	4.02
0	1	0	1	1	0	0	0	0	43	80	70	8.48	1.86	0.3	171	185	31	20.9	4.1	54.13	2.1	0.02091	1.37	1.31	64.8	7	267.66	4.01
1	1	0	0	0	0	0	0	1	57	110	80	5.99	1.6	0.37	155	223	25	15.8	4	37.46	1.88	0.06862	1.13	1.13	123.5	4.39	528.68	3.62
0	1	0	0	0	0	0	0	1	58	80	80	4.83	1.25	0.3	153	186	26	9.7	2.6	44.46	1.16	0.01365	1.17	0.65	59	3.72	276.81	3.78
0	1	0	0	0	0	0	0	1	50	76	66	16.77	2.76	1.47	148	258	14	9.6	3.3	36.84	1.22	0.00644	1.28	0.79	73.4	4.71	445.31	4.26
0	1	0	0	0	0	0	0	1	55	70	78	5.51	2.33	0.86	133	297	37	7.8	1.9	41.22	1.43	0.09483	1.05	0.87	87.8	5.07	649.02	4.29
1	1	0	0	1	0	0	0	1	64	80	62	5.37	1.38	0.35	147	234	29	15.5	3.3	43.51	1.4	0.46935	1.24	1.34	57.2	5.8	323.83	3.9
0	1	1	0	1	0	0	1	1	81	100	78	5.85	1.52	0.41	101	434	15	6.3	1.3	38.77	0.89	3.0536	1.24	1.32	100.1	5.7	414.97	4.5
1	1	0	0	0	0	0	0	1	75	96	91	10.62	1.34	0.58	127	184	59	37.1	9.9	37.51	1.11	1.66992	1.23	0.72	78.7	7.6	433.15	5
1	1	1	0	0	0	0	1	1	65	120	110	8	1.21	0.37	159	157	116	14.6	3.4	44.62	0.45	0.5251	1.28	1.01	60.2	9.1	372.85	3.8
0	1	1	0	0	0	0	0	1	62	99	70	8.78	1.19	0.37	175	188	360	14.5	2.5	48.79	4.71	0.57833	1.11	1.27	71.6	7.7	350.72	3.4
0	0	0	0	1	0	0	0	0	59	80	78	5.36	1.46	0.27	146	204	30	11.6	2.7	44.24	2.01	0.18392	1.3	1.16	45.2	5	319.27	4.22
0	1	0	0	0	0	0	0	1	53	80	70	6.14	1.74	0.43	162	158	26	11.6	3.4	37.22	1	0.02832	1.12	0.77	68.5	4.86	406.88	3.78
0	1	0	0	1	0	0	0	0	54	88	110	11.55	1.04	0.61	134	284	66	10.7	2.9	45.3	1.38	30.35946	1.22	1.58	79.8	7.7	385.57	3.8
0	1	1	0	0	1	0	0	1	59	126	92	8.66	1.14	0.44	129	323	34	13.7	3.3	43.07	1.47	0.90545	1.07	1.02	104.2	5.23	433.35	4.45
0	1	0	0	0	0	0	0	1	67	82	70	7.93	1.46	0.38	145	395	33	7.4	2	35.55	2.88	0.2075	1.12	0.75	69	5.8	311.62	4.46
1	0	0	0	1	0	0	0	0	52	77	108	6.06	1.41	0.42	105	292	42	6.6	1.6	37.82	1.38	0.4371	1.22	1.21	61	6.22	248.7	3.87
0	1	0	0	0	0	0	0	1	53	77	62	5.98	1.07	0.3	158	214	23	10.9	3.2	40.05	1.29	0.57288	1.36	0.99	68.8	7.3	358.68	3.9
0	1	1	0	0	0	0	0	0	57	90	82	6.44	1.54	0.32	163	254	20	13.7	3.8	46.27	1.59	0.01924	1.14	1.06	58.6	4.75	292.83	3.94
0	1	0	0	1	0	0	0	0	58	62	71	11.07	1.2	0.59	155	130	27	21.8	5.1	45.44	2.07	0.10578	1.12	0.92	66.7	7	361.28	4.1
0	0	0	0	0	0	0	0	0	56	88	74	6.77	1.5	0.29	143	278	25	13	2.7	44.78	1.65	0.16576	2.03	1.63	93.3	4.9	360.22	4.28
0	1	1	1	1	0	0	0	1	49	100	101	8.15	2.92	0.5	143	206	24	9.7	2.7	39.93	4.68	0.66552	1.22	1.11	100	7.71	271.61	3.5
1	1	0	0	0	0	0	1	0	75	60	64	8.39	0.89	0.33	160	169	29	15.6	5.6	43.96	0.75	0.00686	1.79	0.94	68.7	5.28	166.49	3.79
0	0	1	0	0	0	0	1	0	67	70	80	7.5	0.73	0.21	135	194	21	13.4	3.8	42.28	1.15	0.1064	1.92	0.87	47.3	5.62	218.17	4
0	1	0	0	0	0	0	0	0	58	80	76	4.05	0.92	0.34	162	178	21	16.5	4.9	45.55	0.93	0.01408	1.21	0.73	64	5.32	382.62	3.81
1	1	0	0	0	0	0	0	1	65	90	72	6.83	1.96	0.39	159	223	25	7.3	2.1	37.68	3.2	0.096	1.31	0.85	85.3	6.1	330.13	3.7
0	0	1	0	0	0	0	1	0	59	80	76	4.27	1.49	0.25	151	195	26	13.4	4.1	50.03	1.22	0.0975	1.36	0.81	56.9	4.98	269.09	4.03
0	0	0	0	0	0	0	0	0	74	91	81	7.09	2.4	0.36	153	264	23	23.5	8.6	42.81	0.98	0.09666	1.55	1.08	62.3	6.8	443.07	4
0	0	0	0	0	0	0	0	0	70	80	70	6.32	1.04	0.44	111	191	20	9	3.3	33.5	0.9	-0.0085	1.55	0.9	63.8	9.97	369.36	3.51
0	1	0	0	0	0	0	0	0	57	90	72	5.71	0.71	0.39	141	156	36	10.6	3.3	33.88	0.39	0.008	1.34	0.7	73.8	5.96	386.29	3.35
0	0	0	0	0	0	0	0	0	67	80	78	6.29	1.45	0.36	142	262	19	7.9	2.1	39.18	1.69	0.0393	1.44	1.07	125.4	5.51	342.12	4.58
1	1	0	0	0	0	0	0	1	77	90	60	6.33	1.24	0.51	130	211	44	13.9	4.2	34.97	1.69	0.46436	1.12	1.01	82	7.1	332.02	3.68
1	1	0	1	1	0	0	0	0	65	107	77	12.88	0.95	0.28	167	298	49	20.8	4.5	47.71	2.09	0.13176	1.36	1.43	80.8	11.93	363.85	4.07
1	1	1	0	0	1	0	1	0	67	80	76	7.96	1.04	0.44	151	120	24	16	5.9	33.46	1.15	0.74385	1.06	0.62	159	8.21	587.49	4.17
0	0	1	0	0	0	0	0	0	71	80	68	6.67	1.49	0.35	137	120	29	10.1	3.3	42.61	1.14	0.029	1.52	0.69	84.9	5.01	253.31	4.06
0	1	0	0	0	0	0	0	1	61	60	72	4.76	1.5	0.36	133	190	32	6.4	2	35.14	0.87	0.01125	1.46	0.79	62.8	4.78	164.7	4.79
0	1	0	1	0	0	0	0	1	43	80	72	6.28	2.11	0.4	151	110	18	15.2	3.6	42.83	4.45	0.00759	1.04	0.55	84.2	7.99	332.8	3.69
0	1	0	0	0	1	0	0	1	59	70	74	4.69	0.92	0.27	169	172	33	12.7	3.1	49.58	1.66	0.24849	1.58	1.1	72.4	6	468.91	4.06
1	0	1	1	1	0	0	1	0	61	100	72	7.61	1.49	0.39	146	318	90	11.7	3.2	42.52	1.29	0.147	1.67	1.08	56.9	8.2	246.35	4.06
0	1	0	0	0	0	0	0	1	49	96	64	7.56	2.25	0.41	166	233	26	19.5	5	45.27	1.41	0.03456	1.26	1.04	54.3	4.42	258	3.95
0	1	1	0	0	1	0	0	0	70	100	62	9.7	1.87	0.61	168	153	39	15.4	4.8	44.19	1.16	0.03267	1.62	0.56	83.5	5.76	495.08	4.45
0	1	0	0	0	0	0	0	1	55	70	72	5.62	2.28	0.37	144	203	20	8.3	2.8	37.89	0.77	0.03336	1.07	0.47	64	4.72	314.46	4.3
0	1	0	0	0	0	0	0	1	60	80	80	4.18	0.91	0.19	153	169	28	11.4	3.3	48.38	1.06	0.05088	1.3	0.78	59.9	5.66	336.95	4.45
0	1	0	0	0	0	0	0	1	50	70	70	7.25	1.78	0.4	160	316	36	9.7	2.6	49.54	2.17	0.44055	1.26	1.1	82.6	5.48	384.07	4.5
0	0	1	0	0	0	0	0	0	67	73	61	12.51	1.35	0.43	115	300	41	7.5	2	44.39	1.24	0.09316	1.39	0.91	95.6	7.46	273.35	3.14
0	0	0	0	0	0	0	0	0	50	88	70	7.14	2.38	0.42	145	262	49	14.5	4.4	37.14	2.25	0.05846	1.23	1.19	57.8	8.11	357.21	3.75
0	1	0	0	0	0	0	0	1	67	70	86	5.03	1.61	0.38	120	220	21	11.3	3.8	40.89	0.94	0.02262	1.75	0.68	65.3	5.27	370.71	4.57
1	1	0	0	0	0	0	0	0	74	58	79	9.8	0.58	0.25	154	219	124	15.9	5	41.7	1.68	0.48638	0.98	0.93	81	5.85	327.86	3.93
1	0	1	1	0	0	0	1	0	70	70	128	17.63	1.28	0.31	147	261	300	7.8	2	31.02	2.95	3.68424	1.14	1.3	92.5	18.2	490.86	3.9
1	1	0	0	1	0	0	0	1	44	100	66	12.72	2.55	0.54	161	242	54	6.1	1.6	41.38	1.86	0.04512	1.03	1.35	76.1	5.87	410.8	4.14
0	0	0	0	0	0	0	0	0	48	90	72	4.7	1.22	0.32	128	187	16	9.9	2.9	38.78	0.86	0.0221	1.4	1.04	64.2	5.86	221.28	3.94
0	0	1	0	0	0	0	0	0	68	110	80	7.72	2.39	0.4	143	176	22	23.5	5.8	42.72	1.34	0.3871	1.7	0.96	44.7	4.54	293.58	3.64
0	1	0	0	0	0	0	0	1	69	80	93	5.79	1.72	0.35	129	164	24	13.4	3.9	36.28	1.35	0.02937	1.41	0.98	64	5.1	399.5	4.26
1	0	1	1	1	0	0	0	1	67	80	76	6.9	2.45	0.35	149	224	18	19.3	5.3	43.2	1.9	0.02024	1.81	1.13	54.3	5.75	356.75	4.01
1	1	1	0	0	0	0	1	1	74	90	80	7.46	1.69	0.32	150	354	23	10.5	3.3	40.35	0.99	0.58548	1.46	1.06	96.8	4.66	375.32	4.23
0	0	0	0	0	0	0	1	0	76	80	73	3.12	1.02	0.28	111	175	23	8.9	3	35.81	0.83	0.01007	1	0.58	65.2	3.52	341.55	4
0	1	1	0	0	0	0	0	0	65	104	70	5.33	1.37	0.36	142	146	24	14.9	5.1	37.79	0.88	0.00048	1.55	0.72	61.6	4.21	390.95	4.18
0	1	0	0	0	0	0	0	1	44	82	70	7.59	1.43	0.46	177	212	52	12.2	3.3	46.81	4.22	0.2628	1.12	1.04	66.6	6.46	440.43	3.82
0	1	0	1	0	1	0	0	1	49	70	76	10.8	2.6	0.7	143	291	18	10.9	3.9	42.77	1.3	5.7128	0.92	0.8	81.8	8.39	505.92	4.34
0	1	1	0	0	1	0	1	1	59	90	78	6.55	1.26	0.32	146	157	22	9.7	2.5	41.02	1.25	0.0768	1.23	0.98	100.4	5.02	472.22	4.25
0	1	1	0	1	0	0	0	0	66	70	72	4.5	1.6	0.3	160	212	27	21	5.6	41.75	0.9	0.064	1.7	1.08	79.7	4.69	291.96	4.65
0	1	0	0	0	0	0	0	1	47	80	50	5.4	1.86	0.25	160	174	20	10	2.5	42.01	0.77	0.0189	1.16	1.09	80.6	4.46	404.11	4.18
1	1	0	0	0	0	0	0	0	47	110	75	7.62	2.73	0.4	165	220	38	9.8	2.6	43.63	1.4	0.07035	1.19	1.23	85.2	5.29	325.61	3.91
0	0	0	0	0	0	0	0	0	54	100	83	5.67	1.86	0.29	146	213	18	18.7	4.9	41.91	2.01	0.01455	1.19	0.6	48.3	6.04	270.88	3.91
0	1	0	0	0	0	0	0	1	72	70	72	7.28	1.65	0.38	135	108	43	8.6	3.3	35.78	0.97	0.0408	1.22	0.59	84	5.34	338.48	3.71
1	1	0	0	0	0	0	0	1	82	80	74	8.68	0.94	0.45	140	139	235	15.4	4.4	48.95	1.37	0.46	1.11	1.06	97	7.91	412.12	4.24
1	1	0	0	0	0	0	0	1	61	80	62	7.39	1.6	0.44	154	188	13	14.5	3.2	44.04	1.81	0.11781	1.32	1.44	73.1	6.06	335.46	3.99
1	0	1	0	1	0	0	0	0	66	80	60	7.89	1.49	0.28	134	364	25	8.7	2	45.1	3.09	0.85248	1.71	2.97	50.4	5.35	388.65	4.03
0	0	0	0	0	0	0	0	0	60	70	80	5.66	1.8	0.26	118	147	14	12.4	4	35.56	0.54	0.00784	1.66	0.65	48.6	6.7	228.92	3.77
0	0	0	0	0	0	0	0	0	49	100	100	2.91	1.16	0.24	119	222	15	11.7	3.4	43.38	0.74	0.02583	1.34	1.01	60.2	6.44	301.45	3.84
0	1	0	0	0	0	0	0	1	61	70	70	4.63	1.07	0.48	108	392	48	5.2	1.8	27.82	1.2	0.14382	1.03	0.87	92.2	5.1	240.97	3.85
0	1	0	0	0	0	0	0	1	36	100	76	7.21	2.26	0.5	167	265	22	17	4	45.77	1.59	0.35472	1.5	1.39	76.4	4.23	420.43	3.95
0	1	0	0	1	0	0	0	0	70	80	56	6.8	1.03	0.38	180	139	27	31.4	8.6	46.45	1.83	0.01075	1.29	0.81	83.8	4.94	416.13	4.2
0	1	0	0	0	0	0	0	1	71	80	74	4.62	0.98	0.25	139	249	27	14.4	4.3	42.08	0.76	0.00707	1.36	0.68	88	5.51	372.58	4.28
0	0	0	0	0	0	1	0	0	80	60	97	8.65	0.75	0.4	126	88	24	18.6	9	35.29	0.76	8.43438	0.62	0.6	96.8	4.87	355.08	3.61
1	0	0	0	0	0	0	0	0	57	70	72	5.21	2.02	0.39	159	212	23	11.8	2.7	45.01	2.73	0.11475	1.38	1.59	55.7	8.16	367.32	4.02
0	0	0	0	0	0	0	0	0	68	70	110	9.93	2.76	0.5	174	211	15	17.9	4.3	40.55	1.7	0.0259	1.33	1.08	76.7	5.53	306.61	4.41
0	0	0	0	0	0	0	0	0	48	100	70	7.18	1.84	0.36	132	245	19	10.5	2.9	45.11	1.82	0.55626	1.03	0.81	38	4.11	277.75	3.45
0	0	0	0	0	0	0	0	0	52	88	70	5.13	1.48	0.24	136	200	28	17	4.7	45.78	1.06	0.0083	1.15	0.92	45.9	4.36	216.77	3.47
0	0	1	1	0	0	0	0	0	61	86	80	4.52	1.14	0.23	138	237	16	6.1	2	37.68	1.13	0.00806	1.36	0.74	70.5	13.05	221.03	4.21
1	1	0	0	1	0	0	0	1	48	100	82	7.94	1.2	0.54	162	219	21	10.4	2.6	49.84	1.62	0.10375	1.46	1.17	63.7	4.84	389.94	4.27
0	0	0	1	0	0	0	1	0	88	80	72	9.11	0.51	0.08	112	265	66	12.5	4	29.44	1.08	0.1763	1.04	0.94	86.3	17.01	335.4	4.01
0	0	0	0	0	0	0	0	0	73	70	70	6.34	2.95	0.39	137	184	33	11.2	3.4	39.3	1.02	0.03604	1.24	1.01	55.3	4.47	286.98	3.98
1	0	0	0	0	0	0	0	1	75	70	80	6.97	1.78	0.3	147	243	54	12.5	2.9	40.56	1.27	0.6464	1.1	0.87	61.2	6.38	319.17	4.44
1	0	0	0	0	0	0	0	0	76	92	78	6.91	0.56	0.05	146	237	29	8.9	2.1	41.72	0.91	0.6153	1.25	1.15	52.9	16	253.83	4.3
1	0	0	0	0	0	0	0	0	30	100	109	13.7	2.92	0.76	166	315	51	36.1	7.2	41.85	4.94	3.84948	1.16	1.27	56.3	19.1	769.36	3.49
0	1	1	0	1	1	0	0	0	58	100	89	10.78	2.63	0.64	147	231	23	17.4	4.6	39.48	3.94	0.6523	1.31	1	96.8	6.51	437.58	3.11
1	1	0	0	0	0	0	0	1	44	70	76	7.96	1.12	0.62	169	177	27	6.7	2.1	41.1	0.88	0.1032	0.98	0.59	74.3	4.47	384.69	4.15
1	1	0	0	0	0	0	0	0	58	120	63	5.17	0.97	0.31	146	133	28	25.5	6.7	42.95	1.2	0.01449	1.39	1.04	75.1	5.5	359.03	3.8
0	0	0	0	0	0	0	0	0	56	89	74	5.11	1	0.34	116	459	13	5.7	2	31.16	1.24	0.82701	1.1	0.86	74.3	5.5	354.67	3.8
0	1	0	0	0	0	0	0	1	68	70	70	4.26	1.45	0.29	112	239	18	9.9	2.4	34.81	0.87	0.00059	1.93	0.76	81	4.34	279.96	4.15
0	1	0	0	0	0	0	0	1	71	70	69	4.96	2.39	0.44	116	148	19	10.3	3.8	32.49	0.38	0.00048	1.13	0.56	67.5	4.45	258.97	3.72
0	0	0	0	1	0	0	0	0	68	80	68	7.82	2.03	0.63	140	257	17	22.3	6.7	35.28	3.24	0.80401	1.55	0.95	63.7	7.25	321.74	3.35
0	1	0	0	0	0	0	0	1	49	70	78	5.11	1.26	0.43	153	219	41	17.8	5.7	47.86	1.81	0.1728	1.16	0.79	113.4	5.58	458.05	3.97
0	1	1	0	1	0	0	0	0	41	100	78	5.5	2.45	0.24	158	324	19	23	5	40.97	2.04	0.01044	1.22	0.98	75.1	4.33	396.92	4.23
1	1	1	0	0	0	0	1	1	59	102	70	6.93	0.98	0.21	151	166	31	11.5	2.1	43.7	3.48	0.05353	0.94	0.94	80.8	8.82	464.54	3.65
0	0	0	0	0	0	0	0	0	66	92	84	4.11	1.03	0.21	81	133	46	9.6	2.8	27.92	1.01	0.02924	1.99	0.71	97.9	4.16	504.26	4.06
0	1	0	0	0	1	0	0	1	56	80	54	6.22	2.15	0.37	161	228	35	10	2.9	38.86	1.07	0.071	1.4	0.85	86.3	5.74	517.51	4.07
1	1	0	0	0	0	0	0	1	54	60	42	6.28	1.32	0.26	159	129	23	21.5	4	38.66	0.81	0.0473	1	0.96	83.2	8	407.85	3.8
0	0	1	0	1	1	0	0	0	50	80	78	3.44	0.58	0.34	134	271	17	13.9	3.7	43.29	1.85	0.03154	1.48	1.28	74.5	4.87	438.07	4.09
0	1	0	0	0	0	0	0	1	49	80	62	6.78	2.32	0.41	156	226	18	14.8	3.8	44.29	1.43	-0.00042	1.53	0.8	64.5	7.22	274.94	3.97
0	1	0	0	0	0	0	0	1	55	84	105	15.09	1.3	1.5	155	189	140	47.6	29.3	39.72	0.93	18.1846	0.95	0.72	93.4	7.03	386.92	3.98
0	1	0	0	0	0	0	0	1	54	78	74	7.54	1.57	0.47	155	369	18	12.2	3.4	38.69	1.54	0.07335	1.19	1.41	90.6	5.4	361.89	4.13
0	0	0	0	0	0	0	0	0	72	140	78	5.72	0.38	0.36	135	167	25	11.4	3.3	34.75	1.26	0.25124	0.96	1.01	65.8	5.24	277.47	3.34
0	0	0	0	0	0	0	0	0	55	100	78	4.23	1.56	0.35	122	226	18	14.7	4.5	38.15	0.74	0.01216	1.3	1.04	49.6	4.56	282.3	4.12
0	1	1	0	1	0	0	0	1	58	140	72	4.38	0.99	0.18	159	188	29	13.1	3.6	42.33	1.83	0.02184	1.93	1.1	78.3	6.11	284.62	3.8
0	1	0	0	0	0	0	0	1	55	80	60	8.05	1.45	0.35	162	230	27	10.4	3.2	44.02	0.73	0.14579	1.13	0.64	61.7	6.08	283.37	4.21
1	0	1	0	0	0	1	0	0	80	80	98	6.61	1.1	1.25	122	236	68	10.2	3	32.88	1.02	1.59264	1.04	0.64	59.1	4.64	247.86	3.63
0	0	1	0	0	0	0	0	0	53	90	72	5.38	0.92	0.19	149	211	22	16.6	4.7	45.13	1.1	0.01034	1.67	0.53	80.8	5.4	285.78	3.51
0	0	0	0	0	0	0	0	0	54	70	52	4.52	1.3	0.31	135	155	27	13.8	4.1	46.15	1.1	0.01872	1.19	0.65	46.2	3.84	212.13	4.04
0	1	0	0	0	0	0	0	1	59	98	91	7.03	2.29	0.45	162	263	22	11.3	3.6	39.8	1.15	0.18624	1.22	0.99	101.6	6.79	322.48	3.64
0	1	1	0	0	0	0	0	1	58	80	60	5.89	1.53	0.5	185	228	21	8.5	2.9	30.66	1.43	0.32336	0.99	0.94	81.1	3.93	423.63	4.08
1	0	0	0	0	0	0	0	0	78	60	92	5.74	0.71	0.28	125	164	22	16.3	5.8	35.58	1.26	0.20328	0.88	0.62	99.9	5.31	337.96	4.33
0	0	1	0	0	0	0	0	0	67	80	78	5.85	0.94	0.44	119	386	11	6.8	2.4	32.34	0.88	0.72292	1.01	1.02	36	5.3	220.68	3.94
1	1	0	0	0	0	0	0	1	69	73	69	13.13	1.03	0.36	137	167	198	11.5	3	37.83	0.77	0.67249	0.82	0.83	61.7	6.03	186.37	3.9
0	0	0	0	0	0	0	0	0	57	80	82	4.44	1.68	0.26	142	281	19	13.8	3.3	43.69	0.46	0.03575	1.36	0.75	43.2	5.2	172.04	4.1
0	0	0	0	0	0	0	0	0	49	100	78	7.35	3.06	0.31	134	175	29	8.9	2	37.4	1.64	0.07614	1.47	1.15	66.4	5.87	265.92	4.2
0	1	0	1	0	1	0	0	1	36	97	71	20.55	2.16	0.93	175	407	21	8.7	2.3	46.24	1.6	0.2945	1.02	0.83	63.1	6.86	470.36	4
0	1	0	0	0	0	0	0	1	64	80	64	6.4	2.12	0.49	159	234	34	20	6	46.76	1.07	0.0682	1.43	0.46	64.7	4.86	330.23	3.77
0	1	0	0	0	0	0	0	0	53	80	78	8.74	3.22	0.62	143	211	16	6.8	2.2	32.24	0.82	0.06188	0.86	0.69	64.7	3.75	260.72	3.71
0	0	0	1	1	0	0	0	0	59	86	60	6.02	2.21	0.33	129	169	14	8.8	2.1	41.16	3.46	0.03483	1.18	0.7	62.6	7.21	261.12	3.95
0	1	0	0	0	0	0	0	0	43	80	72	6.4	0.76	0.38	166	83	23	12.1	3.9	38.77	0.64	1.60308	0.79	0.62	95.2	4.8	537.32	3.5
0	0	0	0	0	0	0	0	0	57	70	82	4.88	1.69	0.26	142	294	26	7.2	1.6	41.47	3.25	0.20224	1.71	1.21	64.7	6.2	257.01	3.56
0	1	1	0	1	0	0	0	1	60	100	72	9.19	3.85	0.61	189	245	23	38.5	9	45.84	1.31	0.0321	1.16	1.21	70.4	4.72	248.16	4.32
0	1	1	1	0	0	0	0	0	60	71	67	4.92	1.31	0.4	105	382	29	9.1	3	32.8	1.4	1.6902	1.01	0.75	69.4	4.43	364.9	4.4
0	0	1	0	0	0	0	0	0	73	74	86	7.32	1.21	0.93	121	297	158	10.2	1.8	40	1.93	0.41391	1.16	1.05	41.9	7.1	164.1	3.96
0	0	1	0	0	0	0	0	0	64	71	63	4.07	1.22	0.42	124	221	26	6.8	2.5	40.1	0.7	0.10621	1.69	0.82	102.4	5.58	507	4.5
1	1	1	1	0	0	0	0	0	66	91	89	5.03	0.61	0.32	117	300	18	7	2.8	31.8	0.35	-0.00075	0.66	0.21	69.1	7.65	339.7	4.48
1	1	1	0	0	0	0	1	0	60	74	72	5.84	0.67	0.16	141	399	11	10.5	3.3	38.5	2.68	0.09048	1.3	1.17	54.2	11.75	197.1	4.11
0	1	1	1	0	0	0	0	0	67	66	83	5.99	0.47	0.41	147	205	35	14.9	7.2	30.8	0.74	0.0242	0.82	0.43	55.6	8.91	212.1	3.71
0	0	1	0	0	0	0	0	0	68	73	67	4.41	1.04	0.26	119	360	28	10.7	3.5	36.5	1.21	0.03969	1.24	0.79	65.2	9.49	221.2	3.55
0	1	1	0	0	1	0	1	1	82	71	67	12.44	0.83	0.56	130	394	191	7.1	2.6	30.7	1.9	0.1084	0.89	1.14	124.7	8.73	461.1	3.93
1	1	0	0	1	0	0	1	1	62	59	51	1.96	1	0.4	124	116	363	7.2	3.3	32	1.07	0.02072	0.89	0.8	114	7.65	349.1	4.25
0	1	1	1	0	0	0	1	0	78	67	67	6.32	1.75	0.32	123	244	22	12.8	5	40.3	1.06	0.0176	1.46	0.98	66.1	8.31	415.5	3.99
0	1	0	0	0	0	0	0	1	57	50	58	5.9	0.94	0.61	90	161	48	9	4	30.6	2.01	0.04316	0.8	0.97	64.2	6.35	204.5	3.96
1	1	0	0	0	0	0	1	1	65	115	65	7.19	1.47	0.41	152	275	23	18.3	5.5	45.7	1.16	0.05264	1.57	1.26	66.9	5.85	306.7	3.69
0	1	1	1	0	0	0	1	0	68	91	100	7.54	1.58	0.35	127	343	20	6.8	1.2	30.8	0.85	0.00315	1	0.72	76.9	3.89	478.2	3.85
0	1	0	1	1	1	0	1	1	64	101	63	5.99	1.96	0.46	140	273	21	15.2	2.1	43.2	1.15	0.03708	1.52	0.98	59.4	4.98	365.1	4.47
0	1	0	1	0	0	0	0	1	52	72	68	7.53	1.39	0.41	103	217	22	9.1	3.6	32.6	0.85	0.03419	0.73	0.66	149.5	4.04	445.9	4.52
1	0	1	1	0	0	0	0	0	69	75	59	6.83	1.99	0.38	153	235	34	11	3	44	4.62	0.29025	1.23	1.61	67.2	6.67	489.7	3.69
1	0	1	0	0	0	0	1	0	71	66	63	4.44	1.1	0.29	107	318	19	13.3	3.7	38.8	1.18	0.01127	1.43	1.13	75.7	5.77	265.8	4.09
0	1	1	1	0	0	0	1	0	69	79	84	7.47	0.81	0.28	141	254	17	12	4.1	40.8	1.77	0.03596	1.24	0.99	65.5	5.32	384.6	3.32
0	0	1	0	0	0	0	0	0	72	70	87	10.65	1.38	0.82	123	184	61	5.3	2.1	31.5	1.84	0.02349	0.9	1.04	105.5	17.66	391.6	4.11
0	1	1	1	0	0	0	0	1	71	80	95	6.67	1.31	0.37	112	142	14	10.5	5.1	38.8	1.11	0.09366	0.9	0.66	86.5	7.07	324.6	4.16
0	0	1	0	0	0	0	0	1	60	66	72	5.71	1.66	0.27	150	226	27	12.9	3.4	50	3.05	0.0738	1.27	1.44	93.6	5.04	411.8	4
1	1	0	1	0	0	0	0	1	71	63	79	6.28	1	0.78	74	128	11	8.6	3.2	33.7	0.93	0.0224	0.93	0.79	775.9	5.42	280.4	4.11
0	1	0	1	0	0	0	1	0	71	75	49	5.3	1.91	0.33	121	188	35	15.1	4.9	34.4	1.35	0.0146	0.99	0.79	65.6	5.06	380.1	4.46
0	1	1	0	0	0	0	1	0	74	92	61	4.18	1.26	0.34	135	250	28	19.3	5.2	39.5	1.03	0.20414	1.65	1.11	65.9	5.76	255.3	4.32
1	1	1	0	0	0	1	0	0	70	100	81	7.51	1.99	0.66	111	130	17	10.8	2.7	35.1	1.3	0.024	1.15	0.98	80.3	5.34	303.5	3.79
0	0	1	1	0	0	0	0	0	61	79	72	5.13	1.02	0.44	139	347	26	11.4	5	35.4	1	0.01612	1.41	0.51	81.9	7.65	328.6	3.99
1	1	0	0	0	0	0	1	1	70	99	91	7.97	1.24	0.6	118	205	13	5.4	1.3	33.1	1.15	0.0225	0.88	0.66	154.3	3.41	476	3.48
0	1	0	0	0	0	0	1	1	55	70	69	5.36	1.1	0.35	110	222	24	7.5	3.8	30.7	1.21	0.02176	0.72	0.44	105.4	7.79	312.4	3.73
0	1	1	1	1	0	1	1	1	69	71	41	4.86	0.54	0.3	70	160	36	6.7	2.4	31.8	0.5	0.0608	1.3	0.87	92.6	6.3	532.9	4.97
0	1	0	1	0	0	0	0	0	66	67	81	6.47	1.41	0.57	113	265	16	6.8	2.9	38.2	0.86	0.01485	0.78	0.8	146.9	5.03	420.8	4.32
0	0	1	1	0	0	0	0	1	61	89	72	3.86	1.22	0.37	128	194	24	11	3.1	33.5	0.78	0.0054	0.85	0.43	77.2	8.51	278.9	4.16
1	1	1	1	0	0	0	1	0	65	74	91	4.65	1.2	0.26	134	208	19	9.6	1.1	41.5	1.23	0.00837	1.65	1.01	54	4.63	226.2	4.07
0	0	1	0	0	0	0	0	0	60	80	82	11.39	0.96	0.51	120	496	19	6	2.4	39	1.8	0.0952	1.01	0.89	118.4	12.57	395.2	3.38
1	0	1	1	1	0	0	0	0	59	71	41	8.14	1.84	0.47	120	192	17	5.4	2.2	36.5	0.74	0.02542	1.23	0.64	54.9	5.32	180.5	4.34
0	1	1	0	0	0	0	0	0	78	54	67	4.26	1.79	0.28	112	168	13	6.1	0.7	33.8	4.64	0.09975	0.99	0.49	51.5	4.88	234.2	3.66
0	1	1	1	0	0	0	0	0	58	88	63	4.8	0.72	0.36	96	117	29	15.5	5.3	33.5	0.65	0.00814	0.61	0.39	81.2	6.65	347.1	4.12
0	1	0	0	0	1	0	1	1	60	85	63	3.89	0.3	0.42	103	144	42	8.3	3.9	32.8	0.55	0.0126	1	1.28	69.7	6.8	322.4	4.26
1	0	0	0	0	0	0	1	1	65	79	70	5.4	1.64	0.41	144	141	19	12.4	3.3	41.2	2.28	0.07209	1.43	1.23	84.4	9.56	421.5	4.37
1	1	0	0	0	0	0	1	0	74	78	81	4.36	0.85	0.36	106	163	17	9.7	4.4	32.1	0.96	0.17259	0.98	0.6	94.8	5.55	352.1	3.96
0	1	1	0	0	0	1	0	0	84	84	96	5.93	2.06	0.29	135	234	20	9.3	2.6	41	2.01	0.16786	1.32	1.07	85.1	5.71	248	4.09
0	1	1	0	1	0	0	1	0	68	77	54	5.23	1.13	0.4	149	141	23	13.9	4.4	42.7	1.05	0.05	1.74	0.87	65.4	4.55	241.7	3.58
0	0	0	1	0	0	0	0	1	65	81	77	4.63	1.64	0.41	105	248	13	4.4	1.1	39.1	1.11	0.02704	1.56	0.99	65.8	4.98	236.1	4.43
0	0	1	0	0	0	0	1	0	65	67	72	8.56	1.86	0.64	124	248	13	4.5	1.2	29.3	1.2	0.01936	0.82	0.82	81	14.15	428	4.49
0	0	1	1	0	0	0	1	0	74	86	64	5.58	2.38	0.31	128	208	15	9.7	1.2	37.1	0.98	0.00882	1.11	0.72	57.7	5.24	236.6	4
0	0	1	1	0	0	0	1	0	71	71	73	7.55	1.53	0.54	151	164	29	25.7	11.2	36.8	0.96	0.00528	1.01	0.56	74.3	5.74	593.4	4.04
0	1	1	0	0	0	0	0	0	69	58	96	6.64	1.75	0.3	154	334	22	21.4	8.1	35.9	1.02	0.03956	1.11	0.87	104.9	4.99	357.9	3.95
0	0	0	0	0	0	0	0	0	57	66	76	5	0.96	0.45	111	264	108	9	2.9	41	0.91	0.03472	2.02	0.63	565.7	12.11	339.5	5.01
0	1	1	0	0	0	0	0	1	72	69	63	4.17	0.77	0.23	118	178	22	16.3	5.3	34.4	0.93	0.05817	1.19	0.48	60.6	4.47	202.5	3.96
1	1	1	1	0	0	0	1	0	77	85	59	5.78	1.88	0.35	136	208	26	22.3	12.2	38.7	1.88	0.09815	1.37	0.68	63.3	6.11	335.4	4.5
1	1	1	1	0	0	0	0	1	63	71	72	6.13	1.85	0.33	138	201	22	8.3	2.8	36	3.28	0.14427	0.83	0.75	65.3	6.02	354	3.97
0	1	1	0	0	0	0	0	1	56	82	74	8.36	1.68	0.55	123	182	172	10	4.2	34.2	1.16	0.01517	0.92	0.56	59.6	5.46	316.2	3.91
0	1	1	0	0	0	0	0	1	77	66	79	5.47	1.2	0.27	121	210	17	8	2.2	38	1.78	0.13056	0.75	0.97	61.1	4.67	379.2	3.94
0	0	1	0	0	0	0	1	1	74	80	60	5.17	1.6	0.22	123	155	15	7.3	2.2	39.9	1.7	0.10098	1.03	1	49.4	7.02	465.8	3.87
1	0	1	1	0	0	0	0	1	68	80	76	4	1.08	0.41	101	150	37	9.2	3.8	35.8	0.7	0.06039	1.16	0.67	50.2	6.1	319.4	3.74
0	1	0	0	0	0	0	0	1	52	82	91	7.16	1.9	0.38	144	165	18	12.2	4.1	39.6	1.4	0.08526	1.49	1.07	109	9.65	443.9	3.76
0	1	1	0	0	1	0	1	1	60	88	50	4.63	1.06	0.31	125	158	31	33	15.3	40.9	0.61	0.01615	1.3	0.35	65.8	5.68	172.9	4.06
0	1	1	1	0	0	0	0	0	72	76	86	5.07	1.35	0.42	114	134	26	6.3	2.1	35.7	1.55	0.13201	1.24	0.84	53.9	5.19	232.2	4.1
0	0	1	0	0	0	0	0	0	68	80	64	3.83	1.16	0.41	82	111	15	11.1	3.8	34.6	1.07	0.05115	1.46	0.85	91.8	13.76	494.7	3.97
1	1	1	0	0	0	0	0	1	68	67	78	3.19	0.73	0.15	142	183	16	31.9	13.8	39.5	0.65	0.00874	1.25	0.57	82.2	5.29	396.5	3.74
0	0	0	1	0	0	0	1	0	73	67	69	6.31	1.4	0.35	154	238	16	13.1	5.5	44	1.1	0.02176	1.15	0.66	108.5	5.64	397.9	4.35
0	0	0	0	1	0	0	0	0	63	66	65	5.55	1.13	0.52	144	184	25	7.2	3	34.7	0.65	0.10845	1.19	0.71	78.1	5.18	258.7	4.43
1	1	1	1	0	0	0	1	1	82	73	76	12.52	2.11	1.09	130	222	436	5.6	1.9	43.3	1.67	0.03024	1.48	0.63	56.6	8.24	529.4	4.01
0	0	0	0	1	0	0	1	0	75	82	104	6.17	1.36	0.46	116	182	17	9.1	1.1	38.3	1.02	0.01088	1.23	0.51	50.1	5.77	177.9	4.16
0	1	0	0	0	0	0	0	1	53	79	96	4.3	1.1	0.4	135	152	21	15.2	5.8	36.4	1.02	0.0198	0.93	0.72	113.1	6.99	469.4	3.76
1	1	0	0	0	0	0	1	1	63	83	64	5.19	0.8	0.23	145	177	21	11.7	4.2	36.1	1.04	0.00504	0.86	0.71	65.3	6.01	316.4	4.17
0	1	1	1	0	0	0	0	1	75	81	60	14.51	2.37	1.39	123	237	75	33.1	13.1	37.3	1.32	0.1415	1.05	0.62	113.9	7.78	512.9	4.11
0	1	1	1	0	0	0	1	1	70	75	60	8.19	0.66	0.34	131	272	62	4.1	1.2	30.4	0.97	0.00456	1.13	0.77	59.3	4.21	322.7	4.57
1	1	1	1	0	0	0	0	1	37	85	67	5.94	1.62	0.29	109	376	15	14.2	4.5	46.9	1.06	0.01692	1.36	1.02	50.6	5.22	320	3.92
0	1	1	0	0	0	0	0	0	58	81	73	7.87	0.64	0.39	146	186	30	19.1	7.3	42.2	0.88	0.05762	1.58	0.65	74.4	6.08	329.9	4.84
0	0	0	0	0	0	0	0	1	59	83	72	7.21	1.3	0.44	129	215	20	9.7	3.3	42.1	1.37	-0.00208	1.42	1.19	93.9	6.91	377.3	4.01
1	1	1	1	0	0	0	1	0	79	83	60	5.65	1.42	0.25	151	200	16	27.2	6.4	45.7	2.27	0.14094	1.58	1.55	62.5	6.06	380.6	3.96
1	1	1	1	0	0	0	1	1	54	67	63	5.23	1.67	0.39	115	202	22	7.3	1.8	43.6	3.14	0.07458	1.08	0.96	67.4	7.89	323	4.1
0	0	1	1	0	0	1	1	0	81	100	123	4.81	1.69	0.24	138	276	28	9.2	2.7	45.5	1.06	0.0441	1.88	1.04	56.7	5	230.2	3.7
0	1	1	0	0	1	0	0	1	45	80	68	7.73	2.11	0.46	143	287	17	17	6.5	51	1.21	0.02331	1.25	0.89	64.4	5.31	304.3	4.47
0	0	0	0	0	0	1	1	1	69	67	86	5.69	1.11	0.39	122	126	23	9	4.6	36.8	0.85	0.01372	0.76	0.55	154.8	8.24	532.4	4.32
0	1	1	1	0	0	0	0	1	70	73	85	5.64	0.81	0.38	114	279	13	6.9	1.4	31.2	0.78	0.00375	0.89	0.43	91.5	6.29	301.4	3.93
1	0	1	1	0	0	0	0	1	84	76	62	7.32	1.16	0.45	151	252	17	17.3	5.9	40.8	0.68	0.36795	1.38	0.94	86.3	5.84	239.5	4.55
0	0	1	0	0	0	0	0	0	70	66	85	7.25	1.29	0.36	139	217	17	15.8	4	40.3	1.9	0.06	1.41	1.35	75.7	5.51	337.8	3.89
1	1	1	1	0	0	0	0	0	82	110	72	6.22	1.08	0.5	147	264	22	10.4	3.7	43.2	0.65	0.15392	1.37	0.85	68.5	6.45	324.2	4.14
0	0	0	0	1	0	0	1	0	67	81	86	7.61	1.54	0.27	115	260	19	6.5	1.5	43.7	2.07	0.02573	1.13	1.29	73.7	10.15	314.9	4.32
0	1	1	0	0	0	1	1	1	65	76	76	5.9	1.82	0.28	139	236	23	9.3	3.8	48.3	0.75	0.02457	1.44	0.57	76.2	5.52	311.5	4.35
0	1	1	0	0	0	0	0	0	84	72	72	6.79	1.18	0.31	139	251	16	7.3	2.5	43.1	1.2	0.03864	1.53	1.06	88.6	5.05	409.8	4.57
0	0	0	0	1	0	0	0	0	56	64	70	8.82	1.88	0.47	139	206	15	7	2.3	40.3	2.11	0.02553	1.5	0.91	70.9	6.2	526.3	4.06
0	1	1	0	0	0	0	0	0	66	81	92	7	1.45	0.67	86	262	15	4.1	1.1	41	0.54	0.05166	1.62	0.57	474.5	6.57	412.2	5.26
1	1	1	1	0	0	0	0	0	71	77	73	7.49	0.91	0.37	116	279	16	10.8	4.2	36.6	0.82	0.01256	0.97	0.5	87.2	4.62	348.8	3.81
0	0	1	0	0	0	0	1	1	76	80	78	6.43	1.78	0.46	151	211	35	9.1	1.4	39.9	3.36	0.00672	1.01	0.87	63.8	6.51	334.6	4.09
0	1	1	1	1	0	0	1	1	74	81	87	7.39	0.61	0.34	138	119	23	12.9	4	39.6	1.12	0.01404	1.1	0.89	88.2	6.37	278.9	4.1
0	0	0	0	0	0	0	1	0	59	92	71	6.34	1.26	0.45	141	238	16	10.6	2.7	34.1	1.21	0.0171	0.79	0.8	59.4	4.59	316.9	3.89
0	1	0	0	0	0	0	0	0	48	64	74	7.89	0.9	0.52	137	196	11	15	5	34.7	1.21	0.02736	1.09	0.82	90.4	5.48	370.1	4.69
0	1	0	0	1	0	0	0	1	55	96	86	5.34	1.07	0.37	120	184	17	37.8	13.4	41.5	1.36	0.0168	1.33	0.7	74.9	5.62	408.4	3.56
0	0	0	1	0	0	0	0	0	60	73	75	6.02	0.99	0.43	127	170	19	12	3.7	49.1	1.6	0.09288	1.36	0.86	60.8	13.84	241	4.23
0	0	1	0	0	0	0	0	0	63	67	72	7.23	2.26	0.41	119	282	21	7.7	2.6	41.1	0.9	0.00598	1.62	0.75	63.8	5.46	253.6	4.21
1	1	1	0	0	0	0	0	0	70	77	79	6.33	2.21	0.41	171	197	38	13.3	4.3	52.8	2.74	0.2004	1.33	1	73.3	5.28	373.7	4.66
0	1	0	0	0	0	0	0	1	61	87	96	7	0.9	0.2	136	197	14	7.2	2.4	46.3	1	0.01716	1.11	0.73	47.8	5.92	224.5	4.02
0	0	1	0	0	0	0	0	1	62	77	63	3.34	0.56	0.21	120	152	18	13	3.9	44.2	0.96	0.40062	1.73	1.08	107.2	8.03	487.2	3.53
0	1	1	0	0	0	0	0	1	84	67	103	5.36	1.85	0.37	156	205	18	10.5	3.8	36.7	0.85	0.00495	1	0.5	59.4	8.71	221.3	3.9
0	1	0	0	0	0	0	0	0	63	83	68	5.31	1.76	0.33	154	160	24	14.5	3.8	47.9	1.82	0.01701	1.73	1.38	79.5	5.6	339.8	4.15
0	1	1	1	0	0	0	1	0	54	79	67	10.58	3.59	0.81	142	203	20	13.1	4.3	45.6	1.57	0.0224	1.31	0.66	86.8	7.57	553.6	4.05
0	1	1	0	0	0	0	0	0	66	71	77	6.13	1.64	0.37	122	213	20	10.4	2.6	45.3	1.52	0.04488	1.69	1.33	77.9	8.33	259.8	4.16
1	1	0	1	0	0	0	0	1	69	77	66	6.55	0.81	0.54	164	224	28	18.2	7.1	46	0.92	0.00868	1.83	0.83	54.4	7.5	282.7	3.74
0	1	1	0	0	0	0	0	1	69	84	74	6.89	0.62	0.37	158	211	18	13.9	3.7	46.9	1.98	0.13797	1.35	1.43	94.2	5.92	390.5	4.32
1	1	1	1	0	0	0	0	0	53	72	40	6.99	1.12	0.28	100	118	20	6.7	1.2	34.4	1.13	0.04026	0.94	0.55	95.4	4.27	359.5	4.23
1	0	1	0	0	0	0	1	1	80	85	96	4.73	1.39	0.29	153	204	14	9.2	2	38.4	1.97	0.00828	0.95	0.9	86.6	10.75	275.5	4.17
0	0	1	1	0	0	0	0	1	67	61	82	7.45	1.13	0.53	147	154	17	15.6	2.4	38.8	1.15	0.02884	1.03	0.56	91.7	6.72	237.6	4.06
1	1	1	0	0	0	0	1	0	72	64	67	7.99	1.91	0.71	118	267	17	12	0.8	35.3	1.19	0.0228	1.31	0.85	121.6	4.81	311.8	4.28
0	1	1	1	0	0	0	0	1	61	72	92	6.68	1.3	0.33	133	279	15	22.2	2.9	37.3	2.59	0.066	0.91	0.54	55.7	5.01	296.6	3.77
1	1	1	1	0	0	0	1	1	71	91	70	11.76	2.35	0.89	139	193	42	21.8	4.2	36	1.09	0.01334	0.89	0.74	83.8	5.83	314.4	3.45
0	1	1	0	0	0	1	0	1	74	66	51	4.08	1.1	0.29	147	169	21	8.1	2.9	46.5	0.78	0.00756	1.52	0.84	74.5	5.11	360.6	3.65
0	1	1	0	0	0	0	1	1	62	62	75	6.61	1.51	0.33	139	201	17	11.7	1.6	40.7	1.98	0.05593	1.03	1.14	63.3	7.45	258.2	4.06
0	1	1	0	0	0	0	0	1	73	93	91	4.09	0.99	0.48	143	108	263	21	6.3	37.8	1.14	0.0128	1.56	0.7	60	9.53	206.7	3.74
0	1	1	1	1	0	0	0	0	41	81	87	6.06	1.68	0.19	149	169	13	12.8	1	39.9	5.4	0.02482	1.02	1.17	101	12.17	433.3	4.85
0	0	1	0	0	0	0	0	0	69	70	70	5.2	1.88	0.38	155	151	178	29.6	12.3	34.1	2.1	0.0175	0.95	0.84	129.7	5.67	518.9	5.05
1	1	1	0	0	0	0	1	1	74	71	59	5.81	2.04	0.38	128	210	17	7.2	1.6	39.9	3.22	0.0224	1.41	0.73	45.6	11.12	251	3.46
0	1	1	1	0	0	1	1	1	71	90	87	5.69	1.13	0.39	140	103	18	15.4	3.9	32	1	0.02645	0.77	0.6	91.2	5.04	314	3.62
0	1	1	0	1	0	0	0	0	64	68	67	5.56	1.46	0.31	159	187	23	10.2	2.9	49.9	3.42	0.05243	1.4	1.28	93.8	5.66	430.6	4.63
0	1	1	1	0	0	0	0	0	62	93	72	4.17	1	0.29	119	171	11	7.6	1.1	39.6	1.87	0.05246	1.1	0.76	61	5.75	196.4	3.98
1	1	1	1	0	0	0	0	1	65	78	59	4.79	0.79	0.31	112	209	23	10	1.6	30.1	0.94	0.02072	1.3	0.7	121.7	4.07	635.7	3.45
1	1	1	0	0	0	0	0	1	77	71	61	3.89	1.09	0.24	145	151	23	10.1	1.4	35.5	1.63	0.08204	0.94	0.88	80.2	9.04	361.9	3.8
1	1	1	0	0	0	1	1	1	73	92	69	4.72	1.33	0.24	141	199	25	11.7	2.8	36.7	1.38	0.0072	1.05	0.94	61.9	4.72	387.2	4.15
0	1	0	1	0	0	0	0	0	56	77	65	7.35	1.36	0.74	99	246	13	7.9	1.8	34	0.99	0.00336	1.04	0.69	78.7	4.22	320.6	3.68
0	1	1	1	1	0	0	1	0	55	86	61	3.01	0.87	0.33	70	185	18	6	2.6	30.9	0.58	0.02718	0.89	0.39	72.5	4.37	339.5	3.61
1	1	0	1	0	0	1	1	0	64	78	80	5.52	0.66	0.38	134	205	35	11.6	4.2	43.5	0.88	0.03	1.58	0.6	69.9	5.95	363.6	4.07
0	1	1	1	0	0	0	0	1	67	67	86	5.63	0.74	0.29	158	345	16	17.8	7.6	50.5	1.08	0.14526	1.45	0.48	102.2	9.5	451.3	3.12
0	1	1	0	0	0	0	1	1	85	85	58	5.62	1.39	0.3	138	121	18	14.7	3.6	49.3	1.45	0.10126	1.8	1.44	59.4	5.83	303.5	4.28
0	1	0	1	0	0	0	0	0	81	72	81	5.62	1.5	0.4	125	226	17	12.6	1.9	39.8	1.05	0.15366	1.65	0.83	55.5	6.57	245.7	4.19
0	1	1	1	0	0	0	0	0	63	106	72	4.55	1.46	0.27	139	185	12	5.9	1.2	38.3	1.45	0.07144	1.32	1.15	64	4.92	355.8	3.99
1	1	0	0	0	0	0	0	1	47	67	54	6.42	1.19	0.36	132	275	15	16.9	5.2	43.9	1.94	0.10586	1.37	1.25	171.2	5.88	430.1	4.06
0	1	1	0	0	0	0	1	0	54	70	56	4.74	0.86	0.36	147	184	16	11.1	3.6	48.8	2.76	0.10034	1.46	0.89	89.9	5.27	481.5	4.23
1	1	1	0	0	0	0	0	0	79	73	63	6.81	1.34	0.37	137	155	15	16.6	3.4	39.5	1.17	0.00969	0.92	0.56	86	7.22	336.5	4.2
0	0	0	0	0	0	0	0	1	67	91	118	4.23	1.61	0.23	131	235	18	11.2	2.7	41.6	2.05	0.4717	1.66	1.17	59.3	6.51	211.2	4
0	1	1	0	0	0	0	1	0	77	74	64	5.03	2.06	0.38	146	294	33	8.6	2.8	43.7	0.52	0.08748	1.67	0.94	85.6	5.08	309.2	4.46
0	0	1	1	1	0	0	1	1	65	72	66	14.76	1.2	1.06	114	236	28	10.8	5	25.6	0.54	-0.00798	0.93	0.87	77.4	12.73	548.8	3.94
0	1	1	1	0	0	1	0	0	79	61	91	7.23	0.7	0.4	118	194	11	9.7	0.8	33.8	1.85	0.08316	1.52	1.03	50.5	4.44	291.6	4.37
0	0	0	0	0	0	0	1	0	66	81	72	6.2	2.06	0.34	133	158	17	11.8	1.7	45.2	1.29	-0.00088	1.06	1.1	55.9	7.55	585.6	4
1	1	1	0	0	0	0	0	0	76	66	69	6.36	1.5	0.35	117	179	18	15.9	5.7	41.1	1.18	0.01462	1.41	0.86	64.3	13.83	194.1	3.68
0	0	0	0	0	0	1	0	1	95	83	74	5.62	0.57	0.42	127	213	21	20.3	5.8	32.8	0.94	0.01026	1.52	0.82	76.9	5.5	307.6	3.84
1	1	0	0	0	0	0	0	0	53	82	64	13.24	1.75	0.6	124	185	16	4	0.8	44.5	2.59	0.17856	1.06	0.6	66.1	6.37	357.2	3.45
0	1	0	1	0	0	0	0	1	67	70	97	6.22	0.9	0.5	173	130	32	16.9	4.7	43.2	3.72	0.13542	2	0.9	83.5	5.95	419.6	4.47
0	0	1	0	0	0	0	1	1	70	74	85	4.88	1.63	0.31	159	191	17	28	10.2	45	0.89	0.16	1.48	0.61	83.1	5.58	424.4	3.86
1	1	1	1	0	0	0	1	1	79	77	76	6.89	0.74	0.57	130	242	28	4.7	1.2	34.7	0.73	-0.00606	0.92	0.84	155.6	11.68	598.6	4.45
0	0	1	0	0	0	0	0	1	73	94	73	4.03	0.69	0.29	106	101	13	7.6	3.5	39.6	0.95	0.02376	1.01	0.51	99	6.41	327.8	4.28
0	1	0	0	0	0	0	0	0	67	71	80	7.33	1.03	0.41	134	210	32	14.8	5	35.3	1.05	0.03465	1.22	0.84	86.9	4.89	476.5	3.92
1	1	1	0	0	0	0	0	0	73	93	83	7.78	1.24	0.42	141	185	17	8.3	2.2	40	1.5	0.0442	1.87	0.91	89.6	5.15	317.4	3.89
0	1	1	0	0	0	0	0	0	58	83	68	7.4	2.58	0.36	141	220	66	8.3	2.7	50.7	1.99	0.02074	1.64	1.01	62.7	6.5	274.4	4.54
1	0	0	0	0	0	0	1	1	72	61	66	4.87	1.57	0.28	99	232	20	11.4	3.8	53.4	1.42	0.0675	1.84	0.83	61	4.93	279.2	4.15
1	1	1	1	0	0	0	0	0	65	71	74	5.99	0.89	0.21	128	193	23	11.9	3.5	50.5	1.16	0.19344	1.84	1.15	90.4	5.56	397.5	4.3
0	1	1	1	0	0	0	0	1	48	80	61	9.46	1.84	0.68	161	228	35	23.7	8.3	39	1.72	0.06624	0.83	0.97	113.6	5.7	571.5	3.78
0	1	0	1	0	0	0	0	0	61	58	63	5.33	1.5	0.31	127	197	55	11	3.6	39.3	3.39	0.019	0.93	1	38.4	11.35	326.5	4.26
1	1	1	0	0	0	0	0	0	45	80	85	5.22	1.43	0.35	160	192	23	16.8	5	46.4	1.05	0.104	1.62	1	67.6	5.81	361.6	3.66
0	1	1	0	0	0	0	1	1	70	84	65	6.82	1.9	0.32	114	283	17	14.3	2.3	36.7	1.07	0.0048	1.02	0.71	55.3	5.21	372.8	3.92
1	0	1	0	0	0	1	0	0	73	89	68	6.83	2.57	0.45	132	215	17	10	1.9	39	1.08	0.01925	0.82	0.5	89	7.8	312.7	4.21
1	1	1	0	0	0	0	0	0	84	80	86	5.75	2.1	0.47	181	229	40	14.7	3.5	39.9	1.14	0.00792	0.96	0.7	68.3	4.13	413.2	3.68
1	1	0	0	0	0	0	0	0	64	96	96	7.48	1.88	0.48	133	202	19	7.5	1.7	38.8	1.13	0.02254	1.07	0.56	74.5	5.94	449.5	4.71
0	1	1	0	0	0	1	1	0	78	71	63	8.55	1.68	0.38	137	376	16	8.4	2.8	38	2.09	0.0208	1.25	0.63	54.7	8.69	375.9	3.85
1	0	1	0	0	0	0	0	1	69	84	71	6.73	1.34	0.47	142	279	19	6.7	1.6	35.1	1.26	0.00888	1.12	0.62	74.1	3.7	327.9	4.03
0	1	1	0	1	0	0	0	0	44	70	72	7.77	1.6	0.35	115	191	21	14	4.6	37.7	0.88	0.01944	1.16	0.49	73	5.54	418.8	3.69
0	1	1	1	0	0	0	0	1	67	51	88	3.43	0.96	0.17	125	156	26	10.6	1.4	39.6	0.71	0.0235	1.37	0.6	60.8	4.8	286.5	4.13
0	1	0	1	0	0	0	1	0	79	83	59	5.03	1.05	0.29	100	255	12	5.6	1.6	38.9	2.51	0.1394	0.98	1.01	69.1	13.1	288.1	3.77
1	1	1	0	0	0	0	0	1	72	71	63	7.78	2.39	0.55	138	229	18	12.1	6	43.9	1.6	0.02709	0.78	0.44	62	6.2	246.1	4.36
1	1	1	0	0	0	1	0	1	51	93	72	4.76	0.41	0.27	117	189	28	9.3	1.4	42.9	1.32	0.08928	1.43	0.54	83.5	5.12	358.1	4.13
1	0	1	0	0	0	0	1	0	81	95	65	5.38	1.62	0.34	139	333	16	9.3	2.3	46.6	3.71	0.1096	1.65	0.78	60.7	6.37	316.9	3.87
0	1	1	0	0	0	0	1	1	81	90	106	6.05	1.03	0.36	119	239	48	6.7	1.4	37.8	1.38	0.01512	0.84	0.52	64.1	9.54	321.2	3.67
0	1	1	0	0	0	0	1	0	72	96	91	4.71	0.91	0.21	123	183	11	6.2	1.3	36.8	2.2	0.02016	0.92	0.52	44.1	11.83	201	4.29
0	1	0	0	0	0	0	0	0	86	76	60	3.88	1.45	0.2	137	158	15	9.1	1.7	41.1	1.28	0.06846	0.89	0.46	59	5.33	345.7	3.79
0	0	1	1	0	0	0	0	1	79	71	76	6.5	1.25	0.53	142	117	29	12	3.7	35.4	1.52	0.29016	0.91	0.93	66.9	5.11	303.9	4.2
1	1	1	0	0	0	0	0	0	41	78	76	4.01	0.83	0.37	132	124	23	9	1.5	39.7	1.49	0.03605	0.81	0.5	69.4	5.13	363.8	4
0	0	1	1	0	0	0	0	1	67	73	99	6.2	0.51	0.32	133	142	20	16.3	5.7	36.4	0.87	-0.01332	0.68	0.55	135.1	9.01	644	4.92
1	0	1	1	1	0	0	0	1	41	57	63	5.03	1.52	0.42	115	155	25	11	2.3	36.1	0.53	0.00392	1.06	0.55	78.9	4.36	267.8	4.34
0	1	1	0	0	0	0	0	0	68	85	72	8.96	1.73	0.46	162	258	30	10.8	3.5	51.6	3.78	0.165	1.29	1.12	113.9	12.14	553	4.29
1	1	1	0	0	0	0	1	0	70	92	86	6.67	1.64	0.36	144	182	18	13.1	2.4	44.4	3.34	0.01443	1.52	0.76	131.6	6.41	379.3	4.17
1	0	1	1	0	0	0	1	1	73	89	99	7.97	1.27	0.3	151	186	27	17	2.7	37.2	1.94	0.013	0.96	1.08	85	6.36	551.7	4.3
0	0	0	0	0	0	0	1	0	63	70	87	3.22	0.97	0.23	123	143	17	16.4	5	40.9	0.73	0.09525	1.58	0.62	68.8	5.82	297.2	4.5
1	1	1	0	0	0	0	1	0	58	98	88	7.03	2.31	0.46	117	226	18	10.5	2.1	34.55	2.48	0.08768	1.58	0.71	47.5	4.27	264.3	3.31
0	1	0	0	1	0	0	0	1	47	82	66	8.03	2.25	0.52	141	271	32	16.8	4.1	43.39	0.74	0.0222	1.72	0.89	75.9	3.64	180.47	3.83
0	0	1	0	0	0	0	1	1	61	56	50	7.74	2.49	0.49	130	186	16	16.6	1.9	39.3	1.13	0.03108	1.09	1.16	82.1	7.04	377.3	3.91
1	1	1	0	0	0	0	1	1	83	100	86	5.89	1.23	0.41	147	201	14	11.8	2.6	39.5	1.36	0.01449	0.66	0.43	66.1	5.37	326.5	3.79
0	1	0	0	0	0	0	0	1	73	70	75	7.5	1.52	0.52	145	294	19	9.2	1.6	39.6	1	0.00882	1.08	0.94	103.9	7	463.4	4.38
1	0	1	0	0	0	0	1	1	78	70	72	5.79	2.37	0.42	126	275	18	5.1	1.8	34.5	1.6	0.0665	1.2	1.11	59.4	7.22	309.7	4.31
0	1	1	1	0	0	0	0	0	60	70	87	5.54	1.71	0.38	131	211	19	16.8	5	40.9	1.79	0.22936	0.88	0.67	79.9	11.63	534.2	3.86
0	0	1	0	0	0	0	0	0	68	70	72	8.85	2.05	0.45	131	270	17	5.7	1.1	41	1.2	0.03293	1.25	0.4	70.5	4.49	281.3	4.48
0	1	0	1	0	0	1	0	0	61	60	57	7.2	1.13	0.48	144	115	14	18.6	4.3	34.1	1.74	0.04644	0.75	0.72	88.8	5.7	251.7	3.72
0	1	0	0	0	0	0	0	0	63	71	63	5.92	2.01	0.51	153	191	30	9.4	2.6	43.9	3.76	0.06762	1.43	1.22	71.2	8.61	298.5	4.63
0	0	1	0	0	0	0	0	1	72	86	86	8.19	1.17	0.39	150	192	33	13.4	2.9	36.8	1.49	0.01184	0.77	0.48	76.5	8.39	425.4	3.96
0	0	1	0	0	0	0	0	1	60	70	72	8.56	1.58	0.39	146	224	18	11.9	2.5	42	1.78	0.05355	1.23	0.85	89.2	6.45	591.8	3.54
1	0	1	1	0	0	0	0	1	55	75	53	5.9	1.57	0.42	126	112	22	8.3	1.3	35.1	7.59	0.0546	0.8	0.41	100.9	13.5	439.3	4.15
1	1	1	0	0	0	0	0	1	59	90	114	4.59	0.93	0.33	123	152	22	11.2	1.6	36.2	2.86	0.1614	0.81	1.28	84.6	34.94	496.1	4.39
0	1	0	1	0	0	0	0	0	87	92	74	14.03	1.08	0.78	138	154	16	21.6	7.2	32.8	0.59	0.01258	1.12	0.43	65.4	7.1	150.6	4.21
0	1	0	0	1	0	0	0	0	48	85	77	6.54	2.34	0.4	152	200	21	22.3	3.2	40	1.82	0.01575	0.9	0.72	95.2	5.33	572.2	4.49
0	1	0	0	0	0	0	0	0	71	89	120	6.83	2.4	0.44	141	189	20	12.4	1.8	43.5	2.02	0.05511	1.02	0.92	57.7	5.19	325.4	4.16
1	1	1	0	0	0	0	0	1	61	67	62	5.89	1.59	0.37	145	232	16	11.6	2.4	39.2	0.78	0.0111	1.03	0.56	54	4.19	203.5	4.24
0	1	1	0	0	0	0	0	0	81	92	70	5.2	0.97	0.41	141	239	18	7.9	3.2	36	0.98	0.05436	0.84	0.87	485.2	3.82	212.1	3.97
0	1	0	1	1	1	0	0	0	56	74	75	7.59	2.17	0.64	154	170	17	5.8	1.1	36.3	1.34	0.0023	0.96	0.9	80.4	4.26	412	4.14
0	0	0	0	0	0	0	0	1	70	71	72	6.81	2.09	0.42	124	173	12	12.9	3.8	37.6	1.63	0.04488	1.29	0.97	65.7	5.92	342	3.65
0	1	1	1	0	0	0	0	1	64	75	84	12.24	3.22	0.57	138	241	20	12.5	4.8	41.3	0.74	0.15602	1.25	0.71	75.5	4.83	291.9	4.36
0	1	1	0	0	0	0	1	1	74	70	82	5.36	1.38	0.37	146	185	19	18.8	6.8	42.7	0.92	0.01804	1.54	0.58	67.7	4.88	259.7	3.98
0	0	1	0	0	0	0	1	1	64	85	70	4.1	1.41	0.39	144	167	18	10.4	2.3	42.9	1.15	0.59349	1.56	0.85	75.9	5.25	434.3	4.19
1	0	1	1	1	0	0	0	0	72	80	81	5.43	1.65	0.42	137	204	14	9.5	3.1	47.5	2.55	0.01755	1.28	1.01	71.2	6.38	262.9	3.89
0	0	1	1	0	0	0	0	0	75	85	80	3.59	0.91	0.33	141	182	44	9.5	3.2	43.1	1.64	0.02257	1.13	0.5	71.6	8.65	400.6	3.56
1	1	1	1	0	0	0	1	0	64	80	80	7.57	0.8	0.46	139	148	15	23.2	6.6	33.8	1.03	0.00475	0.83	0.37	80.4	9.1	426.7	4.46
0	1	1	1	0	0	0	0	1	62	75	72	5.43	0.97	0.42	134	163	20	18.5	7	36.1	0.7	0.01256	0.88	0.45	83.6	4.53	290.7	3.45
1	1	0	0	0	0	0	1	0	36	102	97	7	2	0.4	144	181	16	8.4	1.8	36.3	6.38	0.10633	0.93	0.84	88.6	7.87	322.1	4.03
0	0	1	0	0	0	0	1	0	83	82	63	5.04	0.97	0.37	108	206	21	8.3	2.3	31.9	1.49	0.04896	1.28	0.59	66.3	7.43	299	4.56
0	1	1	0	0	0	0	0	0	75	49	49	5.03	1.07	0.31	139	207	19	9.3	2.6	46.2	1.61	0.01161	1.1	0.96	77.4	8.07	363.6	4.37
0	0	1	0	0	0	0	0	1	71	83	100	7.71	1.97	0.64	133	211	20	12.5	2.6	38.4	0.84	0.0048	1.43	0.6	52.6	10.15	305.2	3.15
0	0	1	0	0	0	0	0	0	71	66	65	6.38	1.88	0.63	106	211	26	11.2	3.2	46.8	1.4	0.00483	0.84	0.77	79.7	5.98	368.7	4.69
0	1	1	1	1	0	0	0	1	42	76	69	3.54	1.09	0.32	126	222	17	7.1	0.9	35.6	0.89	0.05724	1.3	0.7	49.7	4.46	393.7	3.82
0	0	1	1	0	0	0	0	0	68	78	60	7.57	1.55	0.31	123	285	11	19.6	6.7	47.4	1.63	0.16576	1.53	0.86	80.9	6.96	248.6	3.7
0	1	1	1	0	0	0	1	0	59	83	82	3.43	0.97	0.19	129	241	19	8.5	2.4	39.7	1.28	0.48222	1.26	1.03	48	5.17	180.7	3.75
0	1	1	0	0	0	0	0	0	64	71	74	6.83	2.1	0.34	142	198	17	11.4	3.1	50.1	2	0.0549	0.92	0.78	72.3	4.73	371.5	3.89
0	1	1	1	0	0	0	0	1	52	68	53	3.95	0.76	0.29	146	247	17	13.7	2.2	40.4	0.87	0.11934	1.35	0.5	84.8	6.58	319.5	4.09
0	0	1	1	0	0	0	1	1	82	71	74	9.26	2.64	0.52	160	248	15	4.3	1.2	36.3	3.77	0.07695	0.8	0.76	91.1	6.46	661.8	4.21
0	0	0	0	0	0	0	0	1	71	66	65	7.19	0.96	0.36	87	359	10	3	0.5	31.9	1.5	0.1503	0.98	0.75	138.6	11.32	340.1	3.74
0	0	1	0	0	0	0	1	1	83	74	59	6.37	1.91	0.4	143	202	18	4.1	0.6	37.7	1.6	0.14547	1.13	1.04	72.4	4.98	422.2	4.27
1	1	1	0	0	0	0	0	1	79	70	65	5.91	1.69	0.37	147	249	56	10.8	1.5	32.4	2.03	0.0444	0.94	0.96	80.3	4.97	330.6	3.82
0	0	1	0	1	0	0	1	1	75	89	82	6.83	1.93	0.31	111	325	15	4.5	1	40.5	1.74	0.00782	0.98	0.79	34.8	6.06	247.3	3.75
0	1	1	1	0	0	0	0	1	68	65	55	3.64	1.26	0.32	142	218	18	5.6	1.6	36.2	1.02	0.00476	0.61	0.46	65.2	6.12	384.9	3.91
1	1	1	1	0	0	0	0	0	52	72	73	5.5	1.6	0.4	141	142	43	12.4	2.9	33.3	1.54	0.1368	0.97	0.85	43.8	15.76	228.2	4.1
0	1	1	0	0	0	0	0	0	70	80	86	6.83	0.79	0.37	134	163	10	11.4	2.3	35.2	1	0.00425	0.86	1.09	104.3	10.65	383.7	4.11
0	1	1	1	0	0	0	0	0	67	77	67	6.35	1.53	0.4	135	305	20	8.2	1.7	41.8	0.97	0.003	0.92	0.62	69.7	6.89	403.3	4.1
1	1	1	0	0	0	1	0	0	88	99	77	4.17	1.39	0.26	146	209	17	14.4	3.9	49.7	1.37	0.10816	1.51	1.28	78.5	5.41	394.3	4.14
0	1	0	0	0	0	0	1	0	64	95	82	6.47	1.67	0.4	144	234	23	11	1.9	48.4	1.37	0.06464	1.43	0.82	48.8	4.84	303.4	4.15
1	1	0	1	0	0	0	0	0	53	81	79	5.45	2.35	0.22	124	169	16	7	1.1	39	1.69	0.3012	1.06	1.05	80.8	5.97	388.1	4.34
0	1	1	1	0	0	0	0	1	54	83	82	3.6	0.71	0.26	114	157	16	8.1	1.7	34.9	0.96	0.00782	1.23	0.36	57.2	4.53	268.2	4.33
0	1	1	1	0	0	0	1	0	68	76	85	4.65	1.87	0.29	152	187	19	10.6	1.4	42.8	1.45	0.0005	1.19	1.08	97.1	4.74	416.9	4.45
0	1	1	0	0	0	0	0	0	36	81	57	3.58	0.76	0.21	143	136	14	10	3	39.6	0.77	0.0342	0.7	0.46	95.9	5.27	509	4.2
1	0	1	0	0	0	0	0	1	72	78	63	9.26	0.86	0.64	106	269	19	11.8	6.9	24.1	3.49	0.05478	0.53	1.38	118.2	9.94	360.7	3.68
0	1	1	0	0	0	0	0	1	60	70	72	8.6	1.28	0.54	152	162	17	24.2	5.7	37	1.08	0.01266	0.81	0.69	70.7	6.75	310	4.19
0	1	1	1	0	0	0	0	0	65	81	91	5.37	2.57	0.29	135	200	19	10.4	1	38	2.72	0.09724	1.03	1.16	60	6.15	398.1	4.01
1	1	1	1	0	0	0	0	0	64	105	70	17.48	1.37	0.55	165	538	21	13.2	2.8	35.9	1.97	0.02912	0.77	0.51	154.9	4.26	487.3	4.98
0	1	0	0	1	0	0	0	1	55	82	80	7.04	2.46	0.46	145	283	21	5.8	1.5	43	3.68	0.15169	0.97	0.76	63.9	5.92	382.2	3.77
1	1	1	1	0	0	0	0	1	71	72	86	7.73	2.2	0.47	151	241	16	13.4	1.9	43.7	1.7	0.01156	1.08	1.03	73.6	5.17	397.1	4.42
0	0	1	0	0	0	0	1	1	73	68	56	8.77	2.83	0.54	147	299	17	10.3	2.5	44.5	1.49	0.07868	0.92	0.6	93.9	4.85	496.1	4.35
1	1	1	1	0	0	0	0	0	70	91	61	9.04	0.73	0.5	150	175	22	13.2	2.1	34.8	0.73	0.01168	1.21	1.06	81.5	14.45	241.2	4.32
0	1	1	0	0	0	0	0	0	68	93	90	5.66	0.92	0.44	140	138	21	20.2	5.8	37.3	1.41	0.02835	0.97	0.46	90	4.89	359.5	3.75
0	1	0	1	0	0	0	0	1	41	74	60	4.25	1.36	0.33	120	176	26	6.6	2.4	34.6	1.15	0.01107	1.24	0.78	51.7	5.81	302.1	4.06
1	0	1	0	0	0	0	0	1	69	70	72	6.59	1.92	0.63	164	175	65	12.5	2.5	32.7	1.98	0.01824	0.89	0.96	47	16.98	277.9	4.47
0	1	1	1	0	0	0	0	0	48	81	70	11.68	0.79	0.26	122	205	180	14.9	2.9	38.1	0.9	0.05185	0.92	0.51	48.5	9.63	155.8	3.73
0	1	1	0	0	0	0	0	0	52	71	63	6.37	1.33	0.04	128	261	14	8.1	2.5	35.9	0.6	-0.00222	0.83	0.76	43.5	5.4	356	3.53
0	1	0	0	0	0	0	0	0	59	71	63	7.64	2.25	0.49	162	246	28	5.8	0.8	44.1	6.06	0.17679	1.07	0.51	70.7	4.69	443.4	4.11
0	1	1	1	0	0	0	1	0	73	59	79	6.88	1.64	0.52	127	145	20	9.8	3.2	44.3	0.92	0.0646	1.56	0.81	62.4	7.54	349.4	3.91
1	1	1	0	0	0	0	1	0	64	86	91	5.45	1.06	0.35	144	137	35	18.7	3.5	36.7	0.67	0.0418	1.19	0.7	72.6	4.75	263.4	4.01
0	0	1	1	0	0	0	0	0	80	81	52	8.1	1.49	0.42	141	192	31	18.1	5.6	38.78	0.9	0.05427	1.34	0.79	85.9	5.05	404.5	3.94
0	0	1	0	0	0	0	0	0	79	70	68	5.23	1.61	0.36	157	225	21	19.3	5.1	51.9	2.38	0.10521	0.95	1.06	70.8	5.93	313.1	3.79
0	0	0	0	0	0	0	0	0	62	70	63	7.19	1.14	0.7	121	198	22	7.4	1.8	36.8	1.88	0.62424	0.72	0.52	90	6.47	438.9	4.13
0	1	1	1	0	0	0	0	0	58	60	61	6.57	1.61	0.34	129	162	20	18.1	5.8	37.4	0.83	0.00561	1.12	0.48	49.3	5.17	206.9	3.94
0	0	1	1	1	0	0	0	0	61	70	56	4.84	2.16	0.22	117	196	15	19	2.2	41.5	1.73	0.19023	0.98	0.75	65.9	6	381.4	3.94
0	1	1	0	0	0	0	0	0	69	80	67	6.81	1.57	0.4	132	204	16	5.6	1.8	36.6	1.03	0.00425	0.66	0.3	65.7	5.13	390.6	4.37
1	0	0	0	0	0	0	0	0	71	70	72	4.29	1.01	0.27	97	101	10	8.7	1.8	35.1	1.44	0.142	0.73	0.56	167.2	6.37	498.9	4.4
0	1	1	0	0	0	0	0	0	67	71	72	6.13	1.99	0.25	123	234	19	7	1.6	36.8	0.86	0.17498	0.73	0.47	60	4.08	355.8	4
0	1	1	1	0	0	0	1	0	71	71	63	4.51	1.24	0.3	134	146	22	7.3	2.5	37.7	2.25	0.02886	0.96	0.69	59.5	5.45	334.5	3.93
0	1	1	1	0	0	1	1	1	71	95	78	8.62	2.41	0.64	140	297	45	15.6	6.6	35.2	0.84	0.108	1.33	0.99	96.7	6.94	461.1	4.7
0	1	1	1	1	0	0	0	1	37	70	72	7.87	3	0.24	138	263	14	6.9	0.8	35.7	2.21	0.01881	1	1.04	49.6	5.39	285.1	4.06
0	1	1	0	1	0	0	0	0	42	72	73	5.3	1.56	0.49	136	191	15	14.5	4	41.4	1.79	0.09282	0.92	0.86	73.1	7.59	287.8	4.25
0	0	1	0	0	0	0	1	1	76	71	58	6.99	1.54	0.28	136	234	23	5.8	0.6	39.4	2.25	0.09204	0.92	0.92	41.8	8.78	288.2	3.88
0	1	0	0	0	0	0	1	0	54	70	90	3.93	1.82	0.3	128	182	30	6.1	1.8	37.6	1.6	0.0422	1.06	0.51	54.3	10.12	368.6	4.26
1	0	1	0	0	0	1	1	1	75	71	63	5.62	1.46	0.42	132	164	25	16	2.1	41.6	1.45	0.048	1.15	1.02	124.5	13.83	294.3	4.69
0	0	1	0	0	0	0	0	0	74	90	88	7.07	1.3	0.32	150	254	17	5.1	1.7	34.8	1.13	0.00238	0.84	0.49	81.4	5.65	437.3	3.58
0	1	1	0	0	0	0	0	0	60	70	76	5.79	1.08	0.37	98	180	14	6.1	1.1	35.7	1.19	0.031	1.1	0.78	72.3	6.45	331.9	3.83
0	0	0	0	0	0	0	0	1	58	78	70	4.99	1.9	0.2	119	190	16	7.3	2.3	36.8	1.47	0.09398	1.27	1.1	77.4	4.4	445.9	4.04
0	1	0	0	0	0	0	0	1	78	85	96	21.21	0.55	0.37	130	207	34	9.4	3.7	32.5	1.85	0.012	1.21	0.78	67.8	11.01	292.7	4.31
1	0	1	0	0	0	0	0	0	62	75	67	5.44	0.51	0.29	141	173	21	7.3	2.2	47.2	1.36	0.01496	0.78	0.82	90.3	5.5	297.4	3.58
1	1	1	1	0	0	0	0	0	78	70	72	3.36	1.02	0.35	124	169	22	11.3	1.9	33.4	1.32	0.00836	0.99	0.55	94.1	6.68	394.8	4.25
0	1	1	1	0	0	0	0	0	68	85	54	11.37	2.19	0.75	151	227	115	6.6	1.1	36.1	1.66	0.02484	0.81	0.89	91.7	7.06	473.5	4.63
1	0	1	0	0	0	0	0	0	67	70	76	6.08	2.04	0.34	176	194	22	25.9	7.6	47.9	1.56	0.13132	1.44	1.02	87.6	7.13	374.4	4.69
1	1	1	1	0	0	0	0	0	50	74	66	6.21	1.22	0.25	145	166	16	7.5	2.9	34.9	0.65	0.01764	0.82	0.41	109.1	16.04	234.6	4.27
0	1	1	1	0	0	0	0	0	73	84	78	8.78	3.98	0.51	139	306	16	8.5	1.9	41.5	1.24	0.01232	0.95	0.7	53.8	6.16	280.3	4.72
0	1	1	0	0	0	0	1	0	74	70	76	4.75	1.41	0.5	133	182	29	10	2.7	39.5	1.63	0.0351	1.04	0.93	61.7	11.51	327.2	3.41
0	1	1	1	0	0	0	0	1	82	70	72	7.27	1.56	0.3	139	226	12	7.8	0.8	40.2	2.13	0.0994	0.76	1.04	80.8	6.25	388.5	4.48
0	1	1	0	0	0	0	0	0	54	70	72	7.29	1.78	0.43	127	156	45	10.4	1.8	41.9	3.03	0.09184	0.92	1.16	69.7	5.24	517.6	4.01
0	0	1	0	0	0	0	1	1	74	54	76	6.09	1.27	0.35	158	155	29	8.8	1.4	47	1.69	0.11439	0.88	0.65	76.6	6	361.3	4.11
0	1	0	0	0	0	0	0	1	39	70	71	6.52	1.31	0.38	120	233	25	8.7	1.9	40	3.1	0.026	1.23	1.19	161.3	8.12	461.1	3.96
0	1	0	0	0	0	0	0	0	52	88	70	6.8	0.92	0.25	126	228	20	8.2	2.7	40.6	1.09	0.05856	1.29	1.05	94.8	7.96	320.7	4.21
0	1	1	0	0	0	0	1	0	66	88	71	5.79	1.26	0.36	115	173	15	14.7	3.7	38.6	1.57	0.08625	1.46	0.89	83.5	5.68	440.9	3.77
1	0	1	1	0	0	0	1	0	74	77	89	6.66	0.56	0.37	105	148	12	7	1.9	45.8	1.28	0.02961	1.21	0.84	158.3	7.22	320.3	3.41
0	1	0	0	0	0	0	0	0	67	89	59	5.5	0.95	0.34	129	268	17	7.4	1.5	42.1	1.18	0.0264	1.08	0.53	83.3	4.99	197	4.28
1	1	0	0	0	0	0	1	1	70	90	55	7.11	1.87	0.29	117	239	18	13.7	3.3	32.4	1.57	0.0516	1.59	1.11	51.9	13.78	273.7	3.4
0	0	1	0	0	0	0	1	1	83	86	77	6.92	1.57	0.4	141	132	14	6.6	1.2	38.5	1.1	0.0185	0.82	0.76	96.7	4.81	212.8	3.37
1	0	1	0	0	0	0	0	0	73	69	85	5.09	1.35	0.34	137	451	14	8	0.9	41	2.28	0.0246	1.07	0.88	59.3	5.01	338.9	4.37
0	0	0	0	1	0	0	0	1	77	85	64	6.71	1.05	0.52	138	546	31	11.6	4.4	33.9	1.35	0.06439	0.71	0.82	73.6	6.22	233.4	3.96
1	1	0	0	0	0	0	0	0	60	84	57	5.84	1.5	0.35	132	226	12	10	2.9	42.4	1.41	0.02077	1.36	0.96	169.6	5.16	516.3	3.76
0	1	1	1	0	0	0	0	0	73	59	79	6.95	1.07	0.56	127	178	14	9.4	1.9	35.1	2.96	0.01496	0.71	0.78	83.8	7.06	330.1	3.27
0	0	0	1	0	0	0	1	1	68	61	58	6.77	1.95	0.43	123	252	22	26.5	4.5	38.8	1.85	0.03069	0.93	0.43	87.8	6.1	290.4	3.71
0	0	1	0	0	0	0	1	1	84	76	60	5.09	1.4	0.42	140	198	24	9.4	2.9	41.8	1.86	0.01089	1.12	0.87	67	5.85	557.2	3.32
1	0	1	0	0	0	0	1	0	76	80	70	4.71	0.87	0.39	133	188	14	10.7	1.7	34.8	1.14	0.01334	0.81	0.68	52.1	10.29	208.6	3.91
1	1	0	0	0	0	0	0	0	63	89	61	4.14	1.39	0.3	103	213	21	8	1.4	37.6	1.1	0.02304	0.88	0.54	89.1	3.91	431.7	4.03
1	0	1	1	0	0	0	0	0	52	76	71	7.31	1.99	0.31	146	222	13	9.2	2.2	37.6	0.83	0.0183	0.94	0.65	85	14.4	325.7	4.03
0	1	1	1	0	0	0	0	1	75	93	74	4.69	1.65	0.22	130	180	18	6.7	0.9	37.8	1.94	0.1296	0.91	0.8	55.3	4.76	361.3	3.89
1	1	1	0	0	0	0	1	1	78	71	73	5.08	1.45	0.32	122	147	9	9.1	1.2	35.4	1.57	0.02516	0.84	0.5	45.6	22.44	147.8	4.35
0	1	1	0	0	0	1	1	0	82	77	69	5.9	2.08	0.4	121	235	19	9.1	3.4	45.5	3.15	0.0612	1.08	0.66	85.6	9.38	412.2	3.82
0	1	0	0	0	0	0	1	0	81	70	72	5.3	0.85	0.25	145	209	16	7.1	1.4	38.5	1.89	0.06524	1.29	0.97	76.6	13.16	441.2	4.27
0	0	1	1	0	0	0	0	0	77	84	68	6.66	2.37	0.39	139	231	19	8.3	2.4	47	2.15	0.2183	1.54	1.48	50.8	11.69	314	4.18
0	1	1	1	0	0	0	0	1	61	95	73	5.58	2.44	0.54	128	88	21	7	1.4	34.7	1.61	0.07536	0.8	0.48	120.1	4.69	371.8	3.8
0	0	1	1	0	0	0	1	0	86	97	66	4.65	1.11	0.17	136	234	17	14.8	4.2	36.8	2.37	0.05198	1.09	0.62	80.1	6.49	408.2	3.97
0	1	1	1	0	0	0	1	1	52	70	68	5.65	1.42	0.36	133	239	19	14.8	5	39	1.31	0.00753	1.16	0.63	89.7	8.15	477.3	3.65
1	1	1	0	0	0	0	1	0	71	91	76	5.88	2.01	0.59	146	204	17	7.6	1.1	38.6	0.9	0.00621	1.03	0.86	73.1	4.71	382	3.91
0	1	0	0	0	0	0	0	1	43	70	65	6.07	0.95	0.25	132	159	25	9.9	3.2	35.86	1.04	0.05544	1.09	0.74	73.4	8.5	371.4	4.21
1	0	1	0	0	0	0	1	1	76	101	112	5.76	1.69	0.32	144	194	14	7.3	2.9	43.39	5.12	0.0624	1.14	0.9	90.8	7.35	406.4	4.13
0	1	0	0	0	0	0	1	0	77	76	60	6.61	1.49	0.38	141	199	30	10.1	4	48	1.87	0.0361	1.11	0.8	95.5	4.83	318.3	4.01
0	0	1	0	0	0	0	1	0	76	71	70	5.24	1.14	0.27	118	243	14	7.5	3	42.3	1	0.01092	0.9	0.56	73.1	9.34	201.8	3.27
1	0	1	0	0	0	0	0	0	76	65	82	6.75	0.97	0.45	151	215	23	14	5.2	44	1.32	0.00228	0.92	1.13	76	7.45	298.8	3.54
0	0	1	1	1	0	0	0	1	71	84	79	8.01	2.15	0.57	140	214	104	29.4	9.6	38.1	1.48	0.00324	1.12	0.76	87.3	6.2	458.1	3.82
1	0	0	1	1	0	0	0	0	64	76	72	4.22	0.53	0.54	104	149	28	8.4	3.1	34.2	0.75	0.0023	1.07	0.62	149.2	11.22	631.8	3.62
0	1	1	0	0	0	1	0	1	68	79	68	7.14	1.39	0.54	129	199	10	6.6	2.4	40.2	1.58	0.10237	1.16	0.69	79.1	11.02	245.8	3.47
0	1	1	1	1	0	0	0	1	69	85	92	7.49	1.85	0.41	149	211	15	13.6	3.9	50.1	1.54	0.06375	1.55	1.13	57	5.16	388	4.36
0	0	1	1	0	0	0	0	0	62	77	75	5.32	2.14	0.26	128	189	29	10.8	1.7	35.9	2.59	0.01258	1.04	1.12	75.2	6.84	500.6	3.55
1	0	1	1	0	0	0	1	0	72	107	71	7.47	2.06	0.4	139	151	22	15.9	3.3	39	2.03	0.00575	0.91	0.72	59.2	6.09	384.5	3.54
0	1	1	1	0	0	0	0	1	63	95	68	4.33	0.82	0.25	123	168	27	4.8	2.1	35.5	0.73	0.078	1.08	0.51	42.1	10.77	240.9	3.94
0	0	1	0	0	0	0	0	1	55	70	68	8.77	1.9	0.68	96	332	18	4.9	2.7	30.9	0.55	0.00728	0.58	0.37	67.6	6.83	269.6	3.9
1	1	1	0	0	0	1	1	0	60	77	74	6.77	1.02	0.41	132	290	11	7.1	2.3	35.9	0.71	0.07249	0.83	0.34	58.9	4.27	301.5	4.59
0	1	0	0	0	0	0	0	1	73	81	80	4.96	1.52	0.24	134	232	15	5.4	1.1	35.4	1.97	0.07776	1.21	0.49	48.2	4.05	317.5	3.84
1	1	1	0	0	0	0	0	1	61	90	72	5.12	1.34	0.19	144	218	26	20.5	5.6	34.5	1.11	0.03348	1.24	0.59	64.1	8.73	332.6	3.81
0	1	1	0	0	0	0	0	0	74	106	89	9.03	3.89	0.55	152	210	24	5	1.2	46.5	1.49	0.07068	0.81	0.89	91.8	7.19	417.1	4.06
1	1	0	0	0	0	0	0	0	52	98	96	7.37	1.76	0.4	147	239	15	14.3	2.5	44.5	0.92	0.0102	1.85	0.37	100.1	4.45	466	4.52
0	1	0	1	0	0	0	1	0	64	85	105	6.54	1.66	0.45	158	204	16	9.8	2.1	37.3	1.29	0.0066	0.81	0.59	79.5	5.22	355.3	3.46
0	0	1	0	0	0	0	1	1	64	70	72	2.94	0.76	0.33	90	55	24	12.2	6	34.9	0.51	0.00567	1.02	0.35	76.4	5.56	376.2	4.12
0	1	1	0	0	0	0	0	0	71	74	78	7.66	0.95	0.55	135	170	19	9.1	2.5	41.3	1.51	0.02464	0.92	0.58	72.4	5.79	480.5	4.11
0	1	1	1	0	0	0	0	1	68	70	80	6.18	1.4	0.36	136	187	14	9.8	1.5	37.4	2.17	0.1224	0.99	0.9	83.1	7.47	507.3	3.57
0	1	1	1	0	0	0	0	0	51	70	45	7.98	2.64	0.45	147	206	13	10.3	1.1	36.2	2	0.0176	1.04	1.01	63.4	4.89	361.9	4.11
0	1	0	0	0	0	0	0	0	57	75	70	6.01	2.04	0.29	136	252	22	13.3	1.6	51.1	1.34	0.03192	2.45	1.38	51.7	6.6	286.9	4.29
0	1	1	0	0	0	0	0	0	67	73	53	5.83	1.04	0.34	122	224	19	7.5	1.3	44.1	2.18	0.05922	1.59	0.69	58.3	6.51	380.2	3.87
0	1	1	0	0	0	0	0	0	82	71	64	6.57	1.85	0.32	148	255	16	9.8	1.7	40.7	1.66	0.02442	0.9	0.67	72.8	7.91	515.7	3.78
0	1	0	0	0	0	0	0	0	71	66	71	4.86	1.48	0.29	123	277	17	7.6	1.4	35.5	0.89	0.00864	1.13	1.23	70.6	5.91	235.2	4.32
0	1	0	0	0	0	0	0	0	67	75	74	4.24	0.88	0.23	137	267	16	15.7	4.5	38.7	1.66	0.30856	1.2	0.7	62.1	6.15	317.4	3.8
0	1	1	0	0	0	0	1	0	73	78	69	7.9	1.8	0.43	134	191	20	4.8	1.2	36.2	0.69	0.02352	0.77	0.69	70.9	4.43	425.6	4.39
0	1	1	1	0	0	0	1	1	64	87	78	6.33	1.45	0.52	121	210	18	12.8	2.4	38.7	1.16	0.00864	0.8	0.57	73.1	4.98	297.3	3.8
0	1	1	1	0	0	0	1	0	72	78	74	4.89	1.15	0.42	145	209	40	10.5	3.7	46.1	1.87	0.2075	1.84	0.95	85.9	6.22	339.9	4.37
1	0	1	0	0	0	0	0	1	83	82	71	6.85	1.87	0.7	143	291	556	8.8	3	37.7	2.41	0.01456	0.78	0.84	69.5	6.59	392.7	3.92
0	0	1	0	0	0	1	1	1	82	80	106	6.14	1.05	0.41	139	136	13	6.3	3.1	40.6	1.32	0.00476	0.8	0.23	76.9	8.8	431.4	3.97
1	1	1	0	1	0	0	0	1	61	86	107	9.25	1.47	1	116	197	25	5.8	2.3	42.4	2.51	0.0616	1.43	0.89	110.6	5.21	413.4	5.25
0	1	1	1	0	0	1	1	1	71	63	64	6.44	0.88	0.38	137	258	16	9	1.2	35	0.81	0.00666	1.22	0.68	60.4	5.84	341.7	3.51
0	0	0	0	0	0	0	1	0	74	78	72	5.02	1.12	0.32	125	224	16	14.2	4.7	38.1	0.69	0	0.82	0.64	113.5	11.18	317.4	5.17
1	1	1	0	0	0	0	1	1	56	75	57	8.49	1.91	0.44	118	774	17	5.9	3.2	37.2	2.89	0.0322	0.95	0.75	73.7	7.82	373.6	3.35
0	0	1	0	0	0	0	1	1	83	73	85	5.22	0.97	0.36	136	184	20	9.1	1.8	39.3	1.79	0.17024	1.02	0.54	80	4.94	457.5	4.25
0	0	1	0	0	0	0	1	1	69	79	59	6.08	1.49	0.47	160	215	17	6.2	0.9	44.4	3.84	0.06944	1.06	1.01	81.5	5.28	391.6	4.31
0	1	1	0	0	0	0	0	1	65	71	63	8.89	1.74	0.44	100	289	30	8.4	0.9	37.6	1.67	0.02772	0.98	0.88	90.8	5.72	320.2	4.64
0	1	1	0	0	0	0	1	0	61	70	70	10.45	1.25	0.24	166	207	15	14.9	3	44.5	0.96	0.0228	1.11	0.65	75.5	8.97	356.8	3.85
0	1	0	1	0	0	0	1	1	67	89	83	6.54	0.56	0.32	139	172	20	20.2	5.5	40.7	0.66	0.11247	1.61	1.12	62.4	5.43	254	4.18
0	0	0	0	0	0	0	0	0	61	74	68	9.93	1.83	0.43	87	431	21	6.3	2	31.3	2.11	0.02325	0.77	0.99	50.8	7.17	484	3.9
0	0	0	0	0	0	0	0	0	68	97	72	9.29	0.99	0.69	166	150	20	44.7	22.6	35.7	0.5	0.04452	0.9	0.33	115.8	7.35	298.9	4.42
0	1	0	0	0	0	0	0	1	63	70	65	6.88	0.69	0.42	140	241	22	12.8	5	37.7	1.57	0.0342	1.3	0.96	72.8	11.7	271.7	3.9
0	0	1	1	1	0	0	0	1	68	65	71	13.73	0.47	0.71	139	184	21	8.9	3.1	34.4	0.77	0.0189	0.97	0.51	54.8	9.23	336.1	3.55
1	0	1	0	0	0	0	1	0	73	75	64	8.39	0.83	0.32	97	357	20	4.1	2.1	41.3	0.6	0.30247	1.65	0.77	98.7	4.05	426.6	5.02
0	1	1	0	0	0	0	1	1	80	70	56	7.56	1.48	0.37	137	304	35	9.8	4	34.4	1.48	0.05312	0.89	1.04	69.6	9.49	240.3	4.2
0	0	0	0	1	0	0	0	0	58	70	77	6.85	2.2	0.5	115	232	18	10.9	4.3	36.2	0.91	0.05678	1.15	0.64	86.2	5.97	515.5	4.72
0	1	1	0	0	0	0	1	1	61	85	101	7.96	2.17	0.42	125	202	23	10.4	3.3	41.9	1.11	0.03078	1.49	0.83	67.2	5.35	355.1	4.23
0	1	0	0	0	0	0	1	0	54	60	70	6.2	2.38	0.6	153	299	51	14.6	4.3	43.5	0.88	0.01426	1.53	1.11	93.5	5.33	387.4	4.54
1	1	1	1	0	0	0	1	0	68	70	72	6.2	1.57	0.4	152	226	17	9.8	3.4	32.6	1.27	0.01856	1.22	0.83	99.5	13.83	451.2	4.2
0	1	1	0	0	0	0	0	1	69	85	69	5.04	1.18	0.32	132	160	43	6.7	2.9	41.4	1.01	0.0182	0.87	0.62	91.2	7.66	421.1	4
1	1	1	0	0	0	0	0	0	65	80	70	7.14	1.28	0.5	128	163	16	5.9	2.4	41.9	1.19	0.04312	1.07	0.78	715.1	18.34	356.3	5.01
0	0	0	0	0	0	0	0	0	86	75	80	12.26	1.34	0.7	134	94	35	14.7	5.7	35.6	0.76	0.018	1	0.46	66.3	21.78	232.7	3.74
0	1	1	1	0	0	0	1	1	62	66	76	8.78	1.08	0.42	129	212	17	14.9	3.8	32.6	0.7	0.0286	1	0.71	98.6	8.57	401.5	4
1	1	1	1	0	0	0	0	0	47	74	58	4.45	1.19	0.35	128	181	16	13.3	2.4	35.5	0.9	0.00459	0.91	0.51	80.5	4.43	363.4	3.76
0	1	1	0	0	0	0	0	1	43	67	72	7.2	1.47	0.4	147	190	17	4.6	1.3	37.7	1.23	0.00408	0.78	0.89	94.6	4.92	344	3.93
0	0	1	1	0	0	0	0	0	70	70	68	6.74	1.84	0.71	153	164	13	15.2	2.1	32.1	1.8	0.02925	0.69	0.79	120.8	5.22	519.2	3.77
0	0	1	0	0	0	0	0	0	51	88	103	6.03	1.63	0.37	181	179	19	13.9	2	41.4	2.51	0.03212	1.06	0.89	89.4	16.45	239.7	4.4
1	1	1	1	1	0	0	0	0	40	109	64	5.66	1.24	0.33	129	215	22	6.1	1.4	33.7	3.11	0.03626	0.72	0.54	188.8	7.39	430.2	4.32
1	0	0	0	0	0	0	0	0	54	101	60	4.05	1.03	0.29	139	174	18	18	5.5	35	3.75	0.31722	1.28	0.82	100.7	10.23	338.3	4.04
0	0	1	0	0	0	0	0	1	66	66	71	11.84	0.87	0.83	70	428	18	4.1	0.8	32.2	1.32	0.3267	0.7	0.57	730.3	9.69	168.8	3.87
0	0	1	0	0	0	0	1	1	65	64	58	6.62	0.58	0.19	142	164	18	20.8	8	44.6	0.63	0.3528	1.17	1.08	95	6.1	305.2	4.16
1	1	1	1	0	0	0	0	0	72	74	59	6.08	0.98	0.56	140	224	39	6.7	1.7	36.3	1.18	0.06885	1.86	0.89	72.2	7.31	422	3.71
0	0	0	0	1	0	0	0	0	70	85	70	8.09	1.78	0.74	151	149	21	12.1	4.7	45.5	0.76	0.10248	0.94	0.53	72.4	5.76	372.1	4.29
1	0	1	1	0	0	0	1	0	75	77	68	4.89	0.59	0.43	121	158	21	24.3	4.1	35.8	0.88	0.01008	0.93	0.64	60.6	5.22	327.9	3.8
0	0	1	1	0	0	0	0	0	82	70	76	9.85	0.72	0.4	121	169	19	8.6	3.4	41.6	0.92	0.01482	1.02	0.45	54.3	7.1	275.5	4.26
0	1	0	0	0	0	0	1	1	51	91	81	5.96	1.8	0.32	133	205	23	10.2	1.2	37.5	1.64	0.16995	1.11	0.76	56.1	4.9	300.4	3.91
0	1	0	1	0	0	0	0	0	60	77	75	6.29	1.15	0.27	121	250	17	14	5	49.4	1.92	0.03813	0.93	0.72	66.7	5.53	163.5	3.59
1	0	1	0	0	0	1	0	1	55	70	84	6.13	1.34	0.51	132	174	25	5.2	2.2	32.5	1.61	0.01763	0.68	0.89	102.4	6.67	341	4.07
1	0	1	0	0	0	0	1	0	75	85	101	6.96	1.55	0.42	142	176	12	9	1.9	40.4	2.23	0.06237	0.88	0.68	104.2	6.22	314.3	3.14
0	1	0	0	0	0	0	0	0	42	73	74	7.87	2.13	0.35	148	302	31	79.7	21.2	37.2	2.09	0.02368	0.61	1.04	116.2	7.85	776.4	3.77
1	1	0	0	1	0	0	0	0	56	70	40	5.78	1.75	0.56	141	164	24	12.2	1.9	40.4	2.69	0.0638	0.91	0.95	108.2	5.59	445.6	3.74
0	1	1	1	0	0	0	1	0	71	77	68	5.65	1.29	0.36	110	242	81	15.5	2.1	37.3	0.89	0.03636	0.99	0.81	75.9	5.45	333.4	3.53
0	1	0	0	0	0	1	1	0	80	85	77	5.36	1.07	0.23	150	180	19	23.3	3.2	42.4	2.52	0.08325	1.04	0.86	93.7	5.66	574.2	3.15
0	0	1	0	1	0	0	0	1	81	74	73	11.74	2.08	0.73	104	266	18	4.2	1.1	25.8	2.24	0.0767	1.06	0.73	263.1	3.58	350.3	3.86
0	1	1	0	0	0	0	0	1	62	87	90	5.65	1.36	0.45	132	192	15	6.1	1.9	35.2	0.78	0.0018	0.75	0.59	90.9	5.08	477.1	3.98
0	1	1	0	0	0	0	0	0	55	83	68	4.5	1.24	0.28	126	168	17	7.4	0.9	37.5	1.31	0.11741	1.36	0.69	79.5	7.29	679.6	3.75
0	0	1	1	0	0	0	0	0	82	68	81	3.51	0.68	0.16	123	71	21	20.8	2.3	38.9	1.45	0.01764	0.85	0.65	73.8	5.27	256	3.79
0	0	1	0	0	0	0	0	1	70	90	71	6.76	0.68	0.35	135	176	27	15.5	5.8	31.4	0.53	0.01197	1.11	0.39	76.6	3.11	362.1	4.17
0	1	1	0	0	0	0	1	1	59	70	72	7.89	1.73	0.55	134	253	14	10.8	1	34.5	2.42	0.0116	0.9	0.93	79.9	4.64	439.9	3.81
0	1	1	0	0	0	0	0	0	66	70	62	5.65	1.03	0.41	133	100	13	7.5	1.2	33.9	2.28	0.03348	0.91	0.49	77.8	6.16	370.9	3.6
0	1	1	1	0	0	0	0	1	61	75	61	4.33	1.37	0.3	116	226	22	7.7	2.1	35	1.49	0.01309	1.63	0.84	70.3	4.03	228	2.91
0	0	0	0	1	0	0	1	0	68	76	56	3.7	1.32	0.28	132	186	21	5.7	1.5	36.2	1.68	0.03724	1.05	0.82	115.1	5.47	498.9	3.82
0	1	1	1	0	0	0	0	0	57	77	75	7.02	1.37	0.4	135	266	13	9	1.1	38.7	1.63	0.04402	1.39	1.13	64.7	4.57	425.2	3.93
1	1	1	0	1	0	0	0	0	58	83	60	5.92	1.31	0.19	136	273	14	9.4	0.4	36.9	1.46	0.31876	1.15	0.92	82	6.53	327.4	3.61
0	1	0	1	0	0	0	0	1	75	76	90	4.2	1.37	0.24	115	228	14	8.3	1.2	35.5	0.72	0.02074	1.06	0.69	45.8	5.29	391.4	3.43
0	0	1	1	0	0	1	1	1	86	71	68	4.13	1.25	0.18	130	171	16	10.8	2.1	34.2	3.15	0.03976	1.04	0.91	69.9	8.25	281.2	3.74
1	1	1	0	0	0	0	0	1	73	68	54	6	0.53	0.36	130	193	13	11.5	2.2	38.1	1.39	0.0242	0.8	0.7	61.7	12.9	277	4.14
0	0	0	0	0	0	0	1	0	76	83	70	3.61	0.87	0.26	110	85	22	11.6	4.3	33.4	0.44	0.0182	0.87	0.35	78.6	4.07	235.6	3.65
0	1	0	0	0	0	0	1	0	67	70	63	4.73	2.17	0.39	136	139	14	6.2	1.1	36.2	3.61	0.15106	0.91	1.05	65	6.82	299.7	3.85
0	1	0	0	1	0	0	0	1	50	66	65	6.51	1.04	0.44	123	239	39	12	3.8	37.4	0.66	0.16348	1.14	0.72	90.8	6.17	316.9	4.43
1	1	1	0	0	0	0	0	0	79	70	68	3.67	0.88	0.22	103	132	15	13.5	2.1	37.3	2.3	0.04108	1.08	0.66	81.9	7.32	367.3	4.23
1	1	0	0	0	0	0	0	1	57	73	66	6.74	0.34	0.77	130	212	18	12.7	1.8	31.3	0.73	0.02142	1.25	0.65	74.1	3.4	531.5	3.86
0	0	0	0	0	0	0	0	0	61	81	96	9.06	1.36	0.34	135	166	19	16.6	4.8	38.2	1.35	0.04712	1.16	1.08	102.4	6.6	310	3.76
1	1	1	0	0	0	0	0	0	52	84	73	8.67	1.28	0.31	118	141	166	24	16.9	39.8	2.05	0.33711	0.9	0.72	79.1	6.17	185.3	3.32
0	0	0	0	0	0	0	0	1	64	70	76	3.65	1.41	0.19	125	198	16	7.2	1	43	2.41	0.12925	1.05	1.06	69.9	5.72	245.6	4.26
0	0	1	0	0	0	0	1	1	86	83	70	5.78	1.24	0.47	128	131	42	7.8	20.7	25	0.7	0.0666	0.88	0.64	88.2	3.09	182.6	3.83
1	0	1	1	0	0	0	0	1	73	85	72	7.67	0.87	0.45	100	136	39	20.9	8.5	35.3	1.61	0.01683	0.68	0.88	101.1	4.79	442.8	4
1	0	1	0	0	0	0	1	0	79	71	63	6.25	0.65	0.27	140	229	354	10.7	6.6	39.1	1.73	0.1404	1.15	0.96	117.9	8.87	357.5	3.61
1	0	1	1	0	0	0	0	0	74	65	69	8.43	1.01	0.63	95	262	39	14.2	4.8	39.2	1.16	0.02356	1.23	0.84	75.4	4.23	297.1	3.61
0	1	1	1	0	0	0	0	0	64	71	63	5.15	0.89	0.36	126	159	19	17.8	8.1	38.3	0.87	0.01403	0.87	0.5	114.4	6.6	244.1	3.46
1	0	1	0	0	0	1	1	0	72	99	79	4.91	1.41	0.37	118	167	16	10.4	3.1	39.4	2.06	0.02268	1.04	0.96	100.1	9.12	459.6	4.4
0	1	0	0	0	0	0	1	0	57	80	75	3.93	1.03	0.22	96	152	90	8.5	3.1	31.1	0.79	0.02231	1.11	0.54	107.1	6.64	414.8	3.72
0	1	1	0	0	0	0	0	1	62	86	82	5.79	1.14	0.35	119	188	18	2.9	0.7	20.6	2.77	0.13456	0.74	1.76	192.7	15.42	421.7	3.84
0	1	1	0	0	0	0	0	0	75	71	63	5.18	0.32	0.19	97	237	12	29.1	13	38.7	1.09	0.01287	0.68	0.61	97.5	5.03	655.5	3.59
0	1	1	0	0	0	0	0	0	69	57	79	5.98	1.05	0.62	138	133	12	27.7	11.5	33.6	0.8	0.0076	0.61	0.47	100.6	10.06	371.5	3.68
0	0	1	0	0	0	0	0	0	74	101	119	8.44	1.42	1.35	118	278	50	9.6	2.9	39.6	1.56	0.008	0.82	0.87	96.7	7.5	304.2	4.05
0	1	1	0	0	0	0	0	1	53	70	72	5.97	2.04	0.41	103	239	12	3.9	0.6	36.6	1.12	0.02898	0.81	0.73	69	5.55	399.9	3.95
0	0	1	1	0	0	0	0	1	82	77	46	10.87	0.83	0.55	124	332	19	26.3	3	33.8	2.71	0.04884	0.9	1.51	42.9	17.75	212.4	3.69
0	1	1	0	0	0	0	0	1	77	84	73	4.9	1.79	0.3	130	229	13	12.1	3.6	35.1	1.14	0.1287	1.05	0.77	42.8	8.96	253.2	4.33
0	0	1	0	0	0	0	1	1	74	70	82	4.41	0.89	0.37	110	132	19	8.9	3.2	30.6	1.36	0.01927	0.71	0.57	67.2	8.75	469.9	3.68
0	1	0	0	0	0	0	1	1	66	93	64	6.41	0.65	0.51	127	117	15	7.1	1.3	36.2	2.38	0.22616	0.92	0.86	67.1	4.9	285	4.09
0	0	1	0	0	0	0	1	0	66	70	81	5.32	0.81	0.32	67	190	34	18.3	8.9	31.8	0.82	0.07776	0.75	0.4	105.6	5.37	360.8	4.19
1	1	1	0	0	0	0	0	1	64	97	60	5.4	0.24	0.17	113	204	13	5.8	1.3	35.2	1.18	0.03657	0.83	0.73	72.2	6.58	361.2	3.81
0	1	0	0	0	0	0	0	0	50	82	70	3.79	0.75	0.24	100	176	20	10.2	3.3	36.2	1.61	0.06138	1.26	0.65	70.2	10.04	201.8	3.74
1	0	1	0	0	0	0	1	1	68	79	89	7.25	2.45	0.44	163	292	17	14.7	4.3	32.3	1.52	0.091	0.79	1.42	119.5	6.33	479.1	3.89
0	1	1	0	0	0	0	0	1	59	71	70	5.85	2.1	0.39	154	175	14	13.6	1.6	45.1	2.05	0.12834	1.35	1.05	65	10.21	385.8	3.94
0	0	1	0	0	0	0	1	0	73	86	63	8.16	2.36	0.76	127	315	11	11.1	6.1	26.5	0.92	0.01188	0.54	0.48	64.1	5.79	447.1	3.72
0	1	0	0	0	0	0	1	0	79	70	76	7.9	1.68	0.47	119	226	63	42.5	19.8	38	0.89	0.6824	0.58	0.53	142.9	4.8	259.2	3.29
0	0	1	0	0	0	0	0	1	76	74	66	5.79	1.43	0.27	133	200	17	19.6	1.8	40	1.79	0.07161	1.21	0.9	63.3	5.24	463	4
0	1	1	0	0	0	0	1	0	60	78	78	5.84	0.67	0.16	141	399	11	10.5	3.3	38.5	2.68	0.02574	1.3	1.17	54.2	11.75	197.1	4.11
0	1	1	0	0	0	0	1	0	74	92	61	4.18	1.26	0.34	135	250	28	19.3	5.2	39.5	1.03	0.07434	1.65	1.11	65.9	5.76	255.3	4.32
0	0	1	1	0	0	0	0	0	61	79	72	5.13	1.02	0.44	139	347	26	11.4	5	35.4	1	0.03848	1.41	0.51	81.9	7.65	328.6	3.99
0	1	0	0	0	0	0	1	0	70	99	91	7.97	1.24	0.6	118	205	13	5.4	1.3	33.1	1.15	0.0207	0.88	0.66	154.3	3.41	476	3.48
0	1	1	1	1	0	1	1	1	69	71	41	4.86	0.54	0.3	70	160	36	6.7	2.4	31.8	0.5	0.056	1.3	0.87	92.6	6.3	532.9	4.97
0	1	1	1	0	0	0	1	1	65	74	91	11.39	0.96	0.51	120	496	19	6	2.4	39	1.8	0.0112	0.77	0.87	118.4	12.57	395.2	3.38
0	1	1	0	0	0	1	0	0	84	84	96	5.23	1.13	0.4	149	141	23	13.9	4.4	42.7	1.05	0.034	1.74	0.87	65.4	4.55	241.7	3.58
0	0	1	1	0	0	0	1	0	71	71	73	6.64	1.75	0.3	154	334	22	21.4	8.1	35.9	1.02	0.05332	1.11	0.87	104.9	4.99	357.9	3.95
0	1	1	1	0	0	0	0	0	63	75	60	8.36	1.68	0.55	123	182	172	10	4.2	34.2	1.16	0.0492	0.92	0.56	59.6	5.46	316.2	3.91
0	0	1	0	0	0	0	1	1	74	80	60	4	1.08	0.41	101	150	37	9.2	3.8	35.8	0.7	0.00759	1.16	0.67	50.2	6.1	319.4	3.74
0	0	1	1	0	0	0	0	1	68	70	72	7.16	1.9	0.38	144	165	18	12.2	4.1	39.6	1.4	0.03828	1.49	1.07	109	9.65	443.9	3.76
0	0	0	0	1	0	0	1	0	75	82	104	4.3	1.1	0.4	135	152	21	15.2	5.8	36.4	1.02	0.0441	1.18	0.46	113.1	6.99	469.4	3.76
0	1	1	1	0	0	0	0	0	75	81	60	8.19	0.66	0.34	131	272	62	4.1	1.2	30.4	0.97	0.00328	1.13	0.77	59.3	4.21	322.7	4.57
0	0	0	0	0	0	0	0	1	59	78	60	5.65	1.42	0.25	151	200	16	27.2	6.4	45.7	2.27	0.06723	1.58	1.55	62.5	6.06	380.6	3.96
0	0	1	1	0	0	1	1	0	81	70	82	7.73	2.11	0.46	143	287	17	17	6.5	51	1.21	0.04995	1.25	0.89	64.4	5.31	304.3	4.47
0	0	0	0	0	0	1	1	1	69	67	86	5.64	0.81	0.38	114	279	13	6.9	1.4	31.2	0.78	0.01	0.89	0.43	91.5	6.29	301.4	3.93
0	1	1	1	0	0	0	0	1	82	80	80	7.61	1.54	0.27	115	260	19	6.5	1.5	43.7	2.07	0.2407	1.64	1.49	73.7	10.15	314.9	4.32
0	0	0	0	1	0	0	1	0	67	81	86	5.9	1.82	0.28	139	236	23	9.3	3.8	48.3	0.75	0.00975	1.44	0.57	76.2	5.52	311.5	4.35
0	1	1	0	0	0	1	1	0	65	76	76	6.79	1.18	0.31	139	251	16	7.3	2.5	43.1	1.2	0.0138	1.53	1.06	88.6	5.05	409.8	4.57
0	0	1	0	0	0	0	1	1	76	70	80	5.02	0.56	0.22	140	195	15	5.1	0.7	40.7	0.71	0.11583	1.6	0.65	47.7	6.68	276.6	3.89
0	1	1	0	0	0	0	0	0	87	85	96	6.34	1.26	0.45	141	238	16	10.6	2.7	34.1	1.21	0.0165	0.79	0.8	59.4	4.59	316.9	3.89
0	0	1	0	0	0	0	0	0	63	67	63	6.33	2.21	0.41	171	197	38	13.3	4.3	52.8	2.74	0.2688	1.33	1	73.3	5.28	373.7	4.66
0	1	1	0	0	0	0	0	0	84	67	103	5.31	1.76	0.33	154	160	24	14.5	3.8	47.9	1.82	0.0126	1.73	1.38	79.5	5.6	339.8	4.15
0	1	0	0	0	0	0	0	1	63	83	68	10.58	3.59	0.81	142	203	20	13.1	4.3	45.6	1.57	0.0164	1.31	0.66	86.8	7.57	553.6	4.05
0	1	1	1	0	0	0	0	1	53	101	66	4.73	1.39	0.29	153	204	14	9.2	2	38.4	1.97	0.02806	0.95	0.9	86.6	10.75	275.5	4.17
0	1	1	1	0	0	0	1	0	71	85	59	4.08	1.1	0.29	147	169	21	8.1	2.9	46.5	0.78	0.03234	1.52	0.84	74.5	5.11	360.6	3.65
0	1	1	0	0	0	0	1	1	62	62	75	4.09	0.99	0.48	143	108	263	21	6.3	37.8	1.14	0.03904	1.56	0.7	60	9.53	206.7	3.74
0	1	1	0	0	0	0	1	1	74	71	59	5.69	1.13	0.39	140	103	18	15.4	3.9	32	1	0.00851	0.77	0.6	91.2	5.04	314	3.62
0	1	1	1	0	0	0	0	0	65	78	59	3.89	1.09	0.24	145	151	23	10.1	1.4	35.5	1.63	0.02744	0.94	0.88	80.2	9.04	361.9	3.8
0	1	1	0	0	0	0	1	1	74	70	72	5.52	0.66	0.38	134	205	35	11.6	4.2	43.5	0.88	0.02	1.58	0.6	69.9	5.95	363.6	4.07
0	1	1	1	0	0	0	0	0	67	67	86	5.62	1.39	0.3	138	121	18	14.7	3.6	49.3	1.45	0.03818	1.8	1.44	59.4	5.83	303.5	4.28
0	1	1	0	0	0	0	1	0	54	83	72	6.81	1.34	0.37	137	155	15	16.6	3.4	39.5	1.17	0.00323	0.92	0.56	86	7.22	336.5	4.2
0	1	0	0	0	0	0	0	1	53	82	64	6.22	0.9	0.5	173	130	32	16.9	4.7	43.2	3.72	0.0518	1.28	0.94	83.5	5.95	419.6	4.47
0	1	0	0	0	0	0	0	0	67	71	80	7.33	1.03	0.41	134	210	32	14.8	5	35.3	1.05	0.23085	1.22	0.84	86.9	4.89	476.5	3.92
0	1	1	0	0	0	0	0	0	73	93	83	7.78	1.24	0.42	141	185	17	8.3	2.2	40	1.5	1.3515	1.87	0.91	89.6	5.15	317.4	3.89
0	1	1	1	0	0	0	0	0	48	80	61	9.46	1.84	0.68	161	228	35	23.7	8.3	39	1.72	0.01909	0.83	0.97	113.6	5.7	571.5	3.78
0	1	1	0	0	0	0	0	1	45	80	85	5.22	1.43	0.35	160	192	23	16.8	5	46.4	1.05	0.0345	1.62	1	67.6	5.81	361.6	3.66
0	1	1	0	1	0	0	0	0	44	70	72	7.77	1.6	0.35	115	191	21	14	4.6	37.7	0.88	0.00828	1.16	0.49	73	5.54	418.8	3.69
0	1	0	1	0	0	0	1	0	79	83	59	5.03	1.05	0.29	100	255	12	5.6	1.6	38.9	2.51	0.0615	0.98	1.01	69.1	13.1	288.1	3.77
0	0	0	0	0	0	0	1	0	63	70	87	3.22	0.97	0.23	123	143	17	16.4	5	40.9	0.73	0.105	1.58	0.62	68.8	5.82	297.2	4.5
0	1	0	1	0	0	1	0	1	61	60	57	7.2	1.13	0.48	144	115	14	18.6	4.3	34.1	1.74	0.06984	0.75	0.72	88.8	5.7	251.7	3.72
0	0	1	0	0	0	0	0	0	60	70	72	8.56	1.58	0.39	146	224	18	11.9	2.5	42	1.78	0.08415	1.23	0.85	89.2	6.45	591.8	3.54
0	1	0	0	1	0	0	0	0	48	85	77	6.54	2.34	0.4	152	200	21	22.3	3.2	40	1.82	0.01975	0.9	0.72	95.2	5.33	572.2	4.49
0	0	0	0	0	0	0	0	1	70	70	74	6.81	2.09	0.42	124	173	12	12.9	3.8	37.6	1.63	0.05742	1.29	0.97	65.7	5.92	342	3.65
0	1	1	1	0	0	0	0	0	62	80	78	5.43	0.97	0.42	134	163	20	18.5	7	36.1	0.7	0.03224	0.88	0.45	83.6	4.53	290.7	3.45
0	1	1	1	0	0	0	0	0	68	65	55	3.64	1.26	0.32	142	218	18	5.6	1.6	36.2	1.02	0.00952	0.61	0.46	65.2	6.12	384.9	3.91
0	1	1	1	0	0	0	0	0	52	72	73	5.5	1.6	0.4	141	142	43	12.4	2.9	33.3	1.54	0.0066	0.97	0.85	43.8	15.76	228.2	4.1
0	1	1	0	0	0	0	0	1	70	80	86	6.83	0.79	0.37	134	163	10	11.4	2.3	35.2	1	0.00578	0.86	1.09	104.3	10.65	383.7	4.11
0	1	1	1	0	0	0	0	0	67	77	67	6.35	1.53	0.4	135	305	20	8.2	1.7	41.8	0.97	0.0195	0.92	0.62	69.7	6.89	403.3	4.1
0	1	1	1	0	0	0	1	0	68	76	85	4.65	1.87	0.29	152	187	19	10.6	1.4	42.8	1.45	0.00509	1.19	1.08	97.1	4.74	416.9	4.45
0	1	1	0	0	0	0	0	0	36	81	57	3.58	0.76	0.21	143	136	14	10	3	39.6	0.77	0.00628	0.7	0.46	95.9	5.27	509	4.2
0	1	1	1	0	0	0	0	0	70	91	61	9.04	0.73	0.5	150	175	22	13.2	2.1	34.8	0.73	0.00544	1.21	1.06	81.5	14.45	241.2	4.32
0	1	0	1	0	0	0	0	0	41	83	76	4.25	1.36	0.33	120	176	26	6.6	2.4	34.6	1.15	0.00675	1.24	0.78	51.7	5.81	302.1	4.06
0	0	1	0	0	0	0	0	0	69	70	72	6.59	1.92	0.63	164	175	65	12.5	2.5	32.7	1.98	0.09792	0.89	0.96	47	16.98	277.9	4.47
0	1	1	0	0	0	0	0	1	52	71	63	6.37	1.33	0.04	128	261	14	8.1	2.5	35.9	0.6	-0.00157	0.83	0.76	43.5	5.4	356	3.53
0	1	0	0	0	0	0	0	0	59	71	63	7.64	2.25	0.49	162	246	28	5.8	0.8	44.1	6.06	0.0923	1.07	0.51	70.7	4.69	443.4	4.11
0	0	1	0	0	0	0	0	0	79	70	68	5.23	1.61	0.36	157	225	21	19.3	5.1	51.9	2.38	0.09639	0.95	1.06	70.8	5.93	313.1	3.79
0	0	0	0	0	0	0	0	0	62	70	63	7.19	1.14	0.7	121	198	22	7.4	1.8	36.8	1.88	0.05508	0.72	0.52	90	6.47	438.9	4.13
0	0	1	1	1	0	0	0	1	61	70	56	4.84	2.16	0.22	117	196	15	19	2.2	41.5	1.73	0.06069	0.98	0.75	65.9	6	381.4	3.94
0	1	1	0	0	0	0	0	1	69	80	67	6.81	1.57	0.4	132	204	16	5.6	1.8	36.6	1.03	0.00969	0.66	0.3	65.7	5.13	390.6	4.37
0	0	0	0	0	0	0	0	1	71	70	72	4.29	1.01	0.27	97	101	10	8.7	1.8	35.1	1.44	0.031	0.73	0.56	167.2	6.37	498.9	4.4
0	1	1	1	1	0	0	0	1	37	70	72	7.87	3	0.24	138	263	14	6.9	0.8	35.7	2.21	0.04332	1	1.04	49.6	5.39	285.1	4.06
0	1	1	0	1	0	0	0	0	42	72	73	5.3	1.56	0.49	136	191	15	14.5	4	41.4	1.79	0.04446	0.92	0.86	73.1	7.59	287.8	4.25
0	0	1	0	0	0	0	1	0	76	71	58	6.99	1.54	0.28	136	234	23	5.8	0.6	39.4	2.25	0.01872	0.92	0.92	41.8	8.78	288.2	3.88
0	0	1	0	0	0	0	0	0	74	90	88	7.07	1.3	0.32	150	254	17	5.1	1.7	34.8	1.13	0.02121	0.84	0.49	81.4	5.65	437.3	3.58
0	1	1	0	1	0	0	0	0	80	77	88	6.2	1.03	0.36	123	224	20	7.5	1.4	39.2	0.61	0.01984	1.67	0.76	57.2	3.89	245.3	3.9
0	0	1	0	0	0	0	0	0	62	75	70	5.44	0.51	0.29	141	173	21	7.3	2.2	47.2	1.36	0.01496	0.78	0.82	90.3	5.5	297.4	3.58
0	1	1	1	0	0	0	0	1	77	70	72	3.67	1.11	0.43	118	115	19	10.3	2.5	37.6	0.81	0.00161	0.82	0.56	85.3	4.58	440.8	3.68
0	1	1	1	0	0	0	0	1	78	70	72	3.36	1.02	0.35	124	169	22	11.3	1.9	33.4	1.32	0.01144	0.99	0.55	94.1	6.68	394.8	4.25
0	1	1	1	0	0	0	0	0	73	68	69	8.78	3.98	0.51	139	306	16	8.5	1.9	41.5	1.24	0.02128	0.95	0.7	53.8	6.16	280.3	4.72
0	1	1	1	0	0	0	0	0	82	70	72	7.27	1.56	0.3	139	226	12	7.8	0.8	40.2	2.13	0.06685	0.76	1.04	80.8	6.25	388.5	4.48
0	1	1	0	0	0	0	0	1	54	70	72	7.29	1.78	0.43	127	156	45	10.4	1.8	41.9	3.03	0.11316	0.92	1.16	69.7	5.24	517.6	4.01
0	1	0	0	0	0	0	0	1	39	70	71	6.52	1.31	0.38	120	233	25	8.7	1.9	40	3.1	0.01755	1.23	1.19	161.3	8.12	461.1	3.96
0	1	0	0	0	0	0	0	0	52	88	70	6.8	0.92	0.25	126	228	20	8.2	2.7	40.6	1.09	0.01824	1.29	1.05	94.8	7.96	320.7	4.21
0	0	1	0	0	0	0	0	1	73	69	85	5.09	1.35	0.34	137	451	14	8	0.9	41	2.28	0.00405	1.07	0.88	59.3	5.01	338.9	4.37
0	0	1	0	0	0	0	1	1	76	80	78	4.71	0.87	0.39	133	188	14	10.7	1.7	34.8	1.14	0.03082	0.81	0.68	52.1	10.29	208.6	3.91
0	1	0	0	0	0	0	0	0	63	89	61	4.14	1.39	0.3	103	213	21	8	1.4	37.6	1.1	0.29888	0.88	0.54	89.1	3.91	431.7	4.03
0	1	1	1	0	0	0	1	1	52	70	68	5.65	1.42	0.36	133	239	19	14.8	5	39	1.31	0.0243	1.16	0.63	89.7	8.15	477.3	3.65
0	0	1	0	0	0	0	1	0	76	101	112	5.76	1.69	0.32	144	194	14	7.3	2.9	41.26	5.12	0.12324	1.14	0.9	90.8	7.35	406.4	4.13
0	1	0	0	0	0	0	1	0	77	76	60	6.61	1.49	0.38	141	199	30	10.1	4	48	1.87	0.03762	1.11	0.8	95.5	4.83	318.3	4.01
0	0	1	0	0	0	0	0	1	76	65	82	6.75	0.97	0.45	151	215	23	14	5.2	44	1.32	0.00764	0.92	1.13	76	7.45	298.8	3.54
0	1	1	0	0	0	1	0	1	68	79	68	7.14	1.39	0.54	129	199	10	6.6	2.4	40.2	1.58	0.01363	1.16	0.69	79.1	11.02	245.8	3.47
0	1	1	1	1	0	0	0	0	69	85	92	7.49	1.85	0.41	149	211	15	13.6	3.9	50.1	1.54	0.18768	1.55	1.13	57	5.16	388	4.36
0	1	1	0	0	0	0	0	1	61	90	72	5.12	1.34	0.19	144	218	26	20.5	5.6	34.5	1.11	0.00486	1.24	0.59	64.1	8.73	332.6	3.81
0	1	1	0	0	0	0	0	1	74	106	89	9.03	3.89	0.55	152	210	24	5	1.2	46.5	1.49	0.00775	0.81	0.89	91.8	7.19	417.1	4.06
0	1	0	0	0	0	0	0	0	52	98	96	7.37	1.76	0.4	147	239	15	14.3	2.5	44.5	0.92	0.13968	1.85	0.37	100.1	4.45	466	4.52
0	0	1	0	0	0	0	1	0	64	70	72	2.94	0.76	0.33	90	55	24	12.2	6	34.9	0.51	0.01218	1.02	0.35	76.4	5.56	376.2	4.12
0	1	1	0	0	0	0	0	0	71	74	78	7.66	0.95	0.55	135	170	19	9.1	2.5	41.3	1.51	0.01288	0.92	0.58	72.4	5.79	480.5	4.11
0	1	1	1	0	0	0	0	1	51	70	45	7.98	2.64	0.45	147	206	13	10.3	1.1	36.2	2	0.02288	1.04	1.01	63.4	4.89	361.9	4.11
0	1	1	0	0	0	0	0	0	67	73	53	5.83	1.04	0.34	122	224	19	7.5	1.3	44.1	2.18	0.01806	1.59	0.69	58.3	6.51	380.2	3.87
0	1	1	0	0	0	0	1	0	64	80	70	4.41	1.79	0.18	129	132	23	11.2	2.2	39.2	0.81	0.04784	1.49	1.04	51.3	9.45	165	3.89
0	1	1	0	0	0	1	0	1	77	71	63	10.01	3.23	0.73	155	234	15	11.1	3.7	40.2	2.18	0.017	1.17	0.88	79	14.69	245.3	3.84
0	1	1	1	0	0	0	0	0	60	80	70	6.74	1.78	0.4	131	286	23	18.5	3.2	50.6	2.36	0.2162	1.94	1.85	80.7	8.96	342.9	4.4
0	0	1	0	0	0	0	1	0	80	71	125	6.43	2.16	0.42	123	244	23	18.9	8.5	44.2	0.43	0.02052	1.1	0.56	77.7	5.66	391.7	3.63
0	1	1	1	0	0	0	0	0	72	108	63	6.57	1.01	0.49	131	156	16	12.1	2.4	36.9	0.81	0.0261	0.94	0.49	115.1	4.97	547	4.09
0	1	1	0	0	0	0	1	1	80	70	72	6.7	1.14	0.46	137	196	17	15.2	3.1	34.5	1.58	0.00682	0.79	0.72	91.9	4.25	362	3.62
0	1	1	0	0	0	0	0	1	50	80	80	6.94	1.85	0.22	141	210	26	11.2	3.4	38.4	1.43	0.0282	0.99	0.68	63.5	8.2	353.3	3.91
0	1	1	1	0	0	0	0	0	61	75	73	6.05	1.68	0.25	123	210	16	8.2	2.4	37.3	1.34	0.02093	0.93	0.79	42.2	5.59	267.5	4.23
0	1	1	0	0	0	0	0	1	71	100	68	4.85	1.65	0.52	146	178	35	10.6	4.2	45.9	0.95	0.02387	1.39	0.67	97.8	6.41	335.9	4.4
0	1	1	0	0	0	0	0	1	69	70	72	4.46	1.14	0.22	118	136	18	8.9	1.6	36.1	0.78	0.0321	1.1	0.57	47	5.19	244.8	3.76
0	1	1	0	1	0	0	0	1	62	77	80	8.48	1.07	0.31	161	239	96	5.4	1.9	43.6	1.71	-0.02331	0.98	1.22	51	9.65	600.6	4.3
0	1	1	0	0	0	0	0	1	57	83	69	7.15	1.39	0.38	134	242	13	4.6	1.6	32.5	1.52	0.01634	0.93	0.51	93.6	10.58	234.2	4.17
0	1	0	1	0	0	0	0	1	66	71	61	6.8	1.29	0.34	119	210	15	15.5	4.6	49.1	1.79	0.05607	1.02	0.6	69.5	5.35	257.4	3.71
0	1	1	0	0	0	0	0	1	65	70	69	4.96	1.73	0.38	136	189	22	16.3	4.9	39	2.19	0.01886	1.32	0.57	51.9	4.7	152.5	3.8
0	0	1	0	0	0	0	1	0	70	100	76	6.67	1.71	0.45	129	217	18	5.6	2.3	47.4	0.84	0.01209	1.58	0.69	69.1	7.46	310.6	3.78
0	1	0	0	0	0	0	0	0	41	71	63	7.74	1.3	0.49	143	145	11	5.2	0.8	37.6	3.21	0.58088	0.7	0.7	177	5.44	469.1	3.93
0	1	1	0	0	0	0	1	1	87	72	79	5.73	0.65	0.22	122	235	10	3.6	0.7	30.2	1.3	0.09369	0.93	0.63	489.9	16.71	275.8	3.52
0	0	0	0	0	0	0	0	1	77	70	72	3.65	0.8	0.23	148	160	27	19	3.9	36.2	0.61	0.119	1.8	0.46	85.6	5.74	356.02	4.44
0	1	0	0	0	0	1	0	1	65	110	94	8.3	1.12	0.39	127	347	15	6.7	2.5	45.4	0.95	0.05456	0.81	0.76	178.5	16.32	400.3	4.39
0	0	0	0	0	0	0	1	0	61	82	95	6.28	2.19	0.44	116	253	15	6.8	1.2	37.9	1.36	0.02278	1.53	0.5	65.6	3.97	311.6	3.92
0	1	0	0	0	0	0	1	1	69	71	63	7.13	1.03	0.41	137	181	19	12.5	3.6	41.7	1.88	0.129	0.98	0.6	84.2	11.39	404.1	3.66
0	1	1	0	0	0	0	0	1	69	85	76	4.09	1.44	0.22	113	188	17	5.4	2.9	36.7	2.17	0.02695	0.91	0.94	70.4	7.71	288.8	3.54
0	1	0	0	0	0	0	0	0	67	120	90	7.62	1.54	0.33	127	180	19	4.3	0.7	35.9	1.09	0.0272	1.14	1.19	139	4.53	328.5	4.44
0	1	1	1	0	0	0	0	1	43	70	60	4.52	1.96	0.47	128	169	19	16.5	4.1	40.7	1.69	0.03672	1.25	0.82	57.8	5.1	257	4.24
0	0	1	1	0	0	0	0	1	72	116	115	7.72	2.33	0.52	149	175	18	17.7	3.1	43.1	1.34	0.00726	0.96	0.7	94	4.44	544.9	4.24
0	0	1	1	0	0	0	1	0	70	88	62	7.32	1.36	0.4	133	234	20	10.6	4	38.9	1.48	0.01215	0.74	0.45	76.6	5.32	379.6	4.07
0	0	1	0	1	0	0	1	1	50	70	72	5.82	1.38	0.27	110	185	16	5.6	2	48.4	1.95	0.03696	1.12	0.73	58.6	8.76	473.8	3.7
0	0	1	0	0	0	0	0	0	84	74	104	8.25	2.21	0.46	140	343	16	8.2	0.9	46.4	1.95	0.06846	0.98	1.01	50.9	7.9	467.5	4
0	1	1	0	1	0	0	0	0	60	70	70	5.36	0.95	0.27	138	225	31	6.3	0.6	45.5	1.56	0.0629	1.25	0.74	55.2	5.45	336.6	4.05
0	1	1	1	0	0	0	1	0	74	81	59	5.7	1.57	0.3	148	177	31	13.1	3.7	37.7	1.41	0.0399	0.94	0.86	79.5	5.98	336.7	3.91
0	1	0	0	0	0	0	0	1	52	70	72	21.21	2.16	1.48	165	124	12	11.3	3.8	29.1	1.08	0.01705	0.77	0.73	107.3	18.56	294.9	4.39
0	0	0	0	0	0	0	0	0	61	67	80	5.78	0.91	0.58	110	141	12	5	1.2	30.2	1.75	0.05285	0.81	0.74	71	21.33	358.8	4.12
0	1	1	0	0	0	0	0	0	44	91	74	5.53	1.56	0.46	87	204	14	7.1	2.5	31.4	0.9	0.3696	0.96	0.77	178.3	5.47	582.6	3.74
0	1	1	0	0	0	0	0	1	65	71	63	8.89	1.74	0.44	100	289	30	8.4	0.9	37.6	1.67	0.02856	0.98	0.88	90.8	5.72	320.2	4.64
0	1	1	0	0	0	0	0	1	72	89	84	4.81	1.59	0.23	132	181	16	25.2	5.9	41.4	1.76	0.06992	0.98	1.23	88.5	15.75	356.9	4.02
0	1	1	0	0	0	0	1	0	61	70	70	10.45	1.25	0.24	166	207	15	14.9	3	44.5	0.96	0.01045	1.11	0.65	75.5	8.97	356.8	3.85
0	0	1	0	0	0	0	1	0	81	70	82	4.09	0.86	0.23	124	188	23	16.6	5.1	34.2	0.84	0.384	1.11	0.68	87.1	7.1	205.1	3.89
0	1	1	0	0	0	0	0	1	88	104	147	5.31	1.41	0.47	143	358	18	8.2	1.2	36.8	3.13	0.04218	0.77	1.05	61.5	4.63	426.8	4.2
0	0	1	1	0	0	0	1	0	70	74	81	8.44	0.84	0.58	143	189	23	12.8	4.2	35.9	0.8	0.06727	1.29	0.96	57.3	4.68	293	4.39
0	0	1	1	0	0	0	0	0	76	70	68	8.13	2.21	0.37	108	212	20	6.8	1.8	40.1	2.32	0.11895	1.15	1.19	113.9	5.39	402.6	4.19
0	1	1	1	1	0	0	0	0	54	87	68	6.03	1.74	0.39	136	249	23	9.9	2.4	40.7	1.15	0.0486	1.79	1.12	72.8	8.06	447.8	4.3
0	0	0	0	0	0	0	1	0	71	73	72	5.14	1.44	0.22	140	180	19	12	1.6	39.9	0.73	0.03937	1.31	0.58	52.3	4.37	340.1	3.67
0	1	1	0	0	0	0	1	1	72	72	90	6.8	1.8	0.44	131	146	24	13.9	1.9	40.3	1.17	0.30888	0.9	0.55	83.7	8.26	328.9	4.31
0	1	1	0	0	0	0	1	1	64	66	79	5.31	1.25	0.34	128	153	20	13	2	37.4	0.76	0.0132	1.04	0.44	111.1	5.89	355.8	4.46
0	1	1	0	0	0	0	1	0	71	95	81	5.11	1.16	0.51	137	204	15	10.6	1.1	34.7	1.17	0.0232	0.93	0.77	74.1	4.94	404.1	4.07
0	0	0	0	0	0	0	0	0	68	97	72	9.29	0.99	0.69	166	150	20	44.7	22.6	35.7	0.5	0.0504	0.9	0.33	115.8	7.35	298.9	4.42
0	1	0	0	0	0	0	0	0	72	80	66	6.35	1.08	0.18	161	172	13	9.1	3.3	38.5	2.09	0.0368	1.26	1.18	94.6	13.9	428.1	4.49
0	1	1	1	0	0	0	0	0	76	77	92	6.61	2.41	0.46	123	203	21	7.3	2.8	37.23	1.19	0.12546	1.47	0.77	79.8	5.61	327.9	3.81
0	1	1	0	0	0	0	1	1	70	90	75	5.89	2.36	0.46	145	175	16	11.5	3.3	37.2	1.74	0.11544	1.16	1.01	67.3	9.61	354.1	3.66
0	1	1	1	0	0	0	0	1	67	83	72	5.57	2.46	0.4	133	170	19	8.4	2.8	37.7	0.82	0.035	1.57	0.87	69	5.56	345.1	4.05
0	0	1	0	0	0	0	0	0	65	92	68	2.7	1.04	0.19	135	115	19	6.5	2.3	35.8	2.83	0.11137	1.29	0.73	77.8	5.64	357.9	3.74
0	0	1	1	1	0	0	0	0	68	65	71	13.73	0.47	0.71	139	184	21	8.9	3.1	34.4	0.77	0.00675	0.97	0.51	54.8	9.23	336.1	3.55
0	1	0	0	0	0	0	0	0	64	94	96	4.77	1.48	0.31	111	142	18	12.8	4.5	33.2	0.7	0.00275	0.89	0.71	104.9	4.24	417.7	4.15
0	0	0	0	0	0	0	0	0	60	71	73	8.89	1.15	0.56	114	233	21	9.1	1.8	34.2	1.24	0.00544	0.75	0.79	128.9	4.91	488.5	4.56
0	0	0	1	0	0	0	1	1	85	71	78	5.73	2.09	0.26	152	200	41	8.5	2.6	43.7	3.1	0.0275	1.39	1.13	82.1	9.74	373.6	3.95
0	0	1	1	0	0	0	1	0	70	75	74	5.68	1.53	0.32	151	204	21	10.9	4.1	43.7	1.66	0.02912	1.38	0.67	62.7	5.56	356.2	4.38
0	0	1	1	0	0	0	0	0	43	110	61	5.14	1.17	0.46	142	310	25	14.7	5.5	38	0.89	0.01269	1.24	1.08	92.3	5.9	245.8	4.62
0	1	1	0	1	0	0	0	0	50	68	63	6.02	1.61	0.43	139	191	11	5.8	2	44.6	3.62	0.02592	1.38	1.54	83.6	11.44	355	4
0	1	1	0	0	0	0	0	0	65	94	98	3.79	0.67	0.17	122	111	12	9.1	3.2	37.4	1.15	0.22672	1.53	0.82	72.7	6.42	325.2	3.85
0	1	1	0	0	0	0	1	0	68	70	60	6.42	1	0.38	132	188	24	9	3.7	41.2	0.69	0.01029	1.12	0.7	87.1	6.13	351	4.34
0	0	1	1	0	0	0	0	0	86	75	87	5.28	1.29	0.19	141	302	17	14.6	4.1	37.3	1.01	0.00594	1.57	0.5	60.8	7.28	319.3	3.96
0	0	0	0	0	0	0	0	1	66	71	83	3.55	0.94	0.34	111	207	28	8.5	3.1	40.5	1.41	0.04676	1.15	0.96	133.5	5.83	390.1	3.8
0	1	1	1	0	0	0	1	0	68	64	66	4.75	0.82	0.32	119	145	25	10.8	4.2	41.7	1.3	0.02277	1.27	0.54	96.6	9.54	402.8	4.72
0	1	0	1	0	0	0	0	1	67	77	87	6.61	1.18	0.66	131	185	26	10.6	1.8	38.6	2.2	0.0255	1.23	1.04	71.7	5.95	310.7	3.89
0	1	1	1	0	0	0	1	0	72	70	70	6.58	2.8	0.27	150	239	18	12.9	3.4	41.8	1.5	0.02214	1.61	0.82	49.4	5.41	300.3	4
0	1	0	0	0	0	0	1	1	54	60	70	6.2	2.38	0.6	153	299	51	14.6	4.3	43.5	0.88	0.38732	1.53	1.11	93.5	5.33	387.4	4.54
0	1	1	1	0	0	0	1	1	74	61	64	5.21	1.85	0.3	155	127	51	21.5	8	38.7	1.09	0.21504	1.66	0.88	51.1	10.22	396.5	3.04
0	0	1	0	0	0	0	1	0	70	70	72	6.26	1.92	0.21	126	298	25	17.9	5.3	40	1.43	0.00952	1.38	1.11	40.3	6.78	289	3.66
0	1	1	0	0	0	0	0	0	76	92	86	6.06	1.44	0.52	140	204	10	11.2	3.5	43.4	2.17	0.05967	1.23	1.3	99.3	4.71	506.2	3.67
0	1	0	1	0	0	0	0	0	70	81	70	8.16	0.54	0.15	131	309	31	16.5	6.2	43.7	1.78	0.09856	1.94	1.1	149.1	4.7	391.8	4.06
0	1	1	0	0	0	0	0	1	48	70	72	8.66	1.58	0.67	142	149	11	10.2	1.5	36	1.22	0.22333	1.19	0.87	86.9	6.06	359.5	4.53
0	0	1	0	0	0	1	0	1	85	69	54	8.43	2.18	0.57	154	232	19	8.5	2	43.6	1.92	0.04928	1.19	0.57	85.3	4.58	390.5	3.46
0	0	0	0	0	0	0	0	0	86	75	80	12.26	1.34	0.7	134	94	35	14.7	5.7	35.6	0.76	0.00558	1	0.46	66.3	21.78	232.7	3.74
0	0	0	0	0	0	0	1	0	75	69	94	8.12	2.09	0.78	150	296	14	8.4	2.5	40	1.78	0.03025	1.27	1.18	89.4	8.32	348.9	2.95
0	1	0	0	0	1	0	0	1	69	80	77	6.1	1.84	0.43	159	200	22	7.9	1.5	39	2.51	0.20646	0.9	0.72	66.3	3.88	409.4	4.17
0	1	1	0	0	0	0	1	0	72	83	95	6.97	1.57	0.32	160	205	17	9.3	2	42.9	2.53	0.03999	1.77	1.19	68.6	4.99	317.4	4.15
0	1	0	0	0	0	0	0	1	77	88	76	6.64	1.47	0.36	111	250	13	8.7	2.9	39.5	0.72	0.00462	0.96	0.84	64.1	6.61	261.1	3.71
0	0	1	1	0	0	0	0	1	71	82	65	10.34	1.18	0.56	130	178	13	7.2	1.7	37	0.98	0.0056	0.88	0.5	79.2	12.17	225.9	3.56
0	1	1	0	1	0	1	0	0	80	81	83	5.86	1.74	0.4	136	284	86	8.2	1.3	37.4	0.97	0.0085	0.99	0.88	64.3	4.82	259.6	4.11
0	0	1	1	0	0	0	0	0	60	75	72	3.95	1.03	0.4	154	273	17	15.3	4.7	35.2	0.76	0.00279	0.96	0.61	70.5	6.11	392.6	3.44
0	1	1	0	0	0	0	0	0	43	67	72	7.2	1.47	0.4	147	190	17	4.6	1.3	37.7	1.23	0.0048	0.78	0.89	94.6	4.92	344	3.93
0	1	1	0	0	0	0	0	0	74	84	72	6.65	1.82	0.44	139	185	16	6.8	1.8	38.7	0.54	0.0063	0.85	0.59	91.1	11.52	342.5	4.65
0	1	1	0	0	1	0	0	0	68	98	117	3.67	0.94	0.49	74	166	25	10.5	5.2	33.5	0.64	0.03402	1.12	0.55	90.5	4.43	401.3	3.64
0	1	0	0	0	0	0	0	0	71	73	60	4.25	1.19	0.31	152	212	25	17.2	5.5	44.2	0.92	0.112	1.17	1.02	70	5.21	366.8	4.07
0	1	0	1	0	0	0	0	0	64	88	74	5.32	1.62	0.46	140	279	26	10.3	3.5	42.6	1.36	0.22673	1.48	1.17	74.5	5.42	482.6	3.61
0	0	1	0	0	0	0	0	1	60	71	83	5.46	0.96	0.49	126	199	15	10.2	1.8	36	0.97	0.00999	1.15	0.78	86.5	4.22	234.3	3.73
0	0	1	0	0	0	0	0	1	82	60	65	4.56	1.12	0.23	144	247	12	10.7	1.7	37.6	0.67	-0.00408	0.81	0.75	84.2	10.27	432.5	3.62
0	1	1	0	0	0	0	0	0	71	70	77	6.25	1.42	0.46	158	172	46	12.6	4.2	46.1	2.19	0.0171	1.34	0.67	80.8	6.61	541	3.75
0	0	1	0	0	0	0	0	1	51	88	103	6.03	1.63	0.37	181	179	19	13.9	2	41.4	2.51	0.03828	1.06	0.89	89.4	16.45	239.7	4.4
0	1	1	1	0	1	0	0	1	48	70	82	4.79	0.72	0.25	149	172	48	21.8	8.2	37	1.31	0.05858	1.23	0.6	78.3	4.29	502.5	3.48
0	0	0	0	0	0	0	0	0	70	100	69	7.83	3.13	0.53	154	240	22	10.8	3.9	37.2	2.15	0.0132	1.13	1.03	78.2	5.28	441.4	4.15
0	1	0	1	0	0	0	1	1	80	55	65	6.8	1.97	0.48	144	238	22	7.2	1.4	37.5	3.41	0.30552	0.88	1	64.7	5.34	368.6	3.95
0	1	1	0	0	0	0	1	1	71	104	75	4.96	1.82	0.37	127	177	14	12.8	1.4	32.5	1.01	0.01152	0.97	0.75	92.5	4.58	471.5	3.92
0	1	1	1	0	0	0	1	0	51	66	77	5.92	1.43	0.33	129	151	16	7.2	0.7	41	2.28	0.01886	1.33	1.01	55.3	6.03	286.5	4.35
0	1	0	1	0	0	0	0	0	61	75	59	5.28	1.25	0.37	139	204	21	15.8	4.2	46.1	2.14	0.06741	1.39	1	53.5	6.86	298.4	3.91
0	0	1	0	0	0	0	0	0	47	84	72	5.08	1.79	0.39	163	202	15	7.6	1.1	37.3	2.47	0.0561	0.91	0.76	77.7	8.76	191.7	3.81
0	1	1	0	0	0	0	1	0	69	70	68	7.37	1.56	0.34	155	189	23	5.8	1.1	40	1.06	0.1518	0.87	0.54	81.3	5.02	320.9	4.06
0	1	1	0	0	0	0	0	1	74	66	90	6.45	0.79	0.23	127	164	16	8.3	1.1	37.5	1.17	0.33041	1.38	1.02	59.3	4.83	288.4	3.64
0	0	1	1	0	0	0	0	1	52	95	69	5.84	1.67	0.32	131	176	17	8.3	3.5	41.2	1.24	0.0135	1.05	0.63	65	4.58	247.7	4.12
0	0	1	1	0	0	0	0	1	73	79	69	8.84	1.24	0.4	149	265	18	12.1	1.8	43.6	2.75	0.01089	1.43	0.7	75.7	5.39	403.4	4.43
0	0	1	1	0	0	0	0	0	62	55	70	8.09	1.3	0.66	114	318	97	6.2	2.2	34.2	2.12	0.12393	0.8	0.84	52	4.36	167.9	4.01
0	1	1	1	0	0	0	0	0	57	70	65	4.75	1.66	0.38	99	130	10	7.6	3.3	36	0.65	0.01806	1.29	0.54	205.6	4.98	583.5	3.53
[truncated: 912 more rows]
